# Supplementary material for: Intact salicylic acid signalling is required for potato defence against the necrotrophic fungus Alternaria solani
Source: Plant Mol Biol. 2020 Jun 19;104(1):1–19. doi: 10.1007/s11103-020-01019-6 (PMC7417411; doi:10.1007/s11103-020-01019-6)
Supplement: Supplementary file 2 — Online resource 2 Complete table of all DEGs upon infection with A. solani at 24, 72, and 120 hpi in the wild type, the JA-insensitive (coi1H1), and SA-deficient (NahGD2) plant lines (XLSX 91 kb) [file 11103_2020_1019_MOESM2_ESM.xlsx]

## Sheet: NahG24 
DMG	ProbeName	ProteinID	logFC	id
PGSC0003DMG400010839	CUST_48841_PI426222305	PGSC0003DMP400019155	3.11187	Aromatic amino acid decarboxylase 1B
PGSC0003DMG400026382	CUST_33677_PI426222305	PGSC0003DMP400045796	1.96181	Gamma-glutamyl-gamma-aminobutyrate hydrolase
PGSC0003DMG400015536	CUST_43832_PI426222305	PGSC0003DMP400027223	1.80244	MYB1-2
PGSC0003DMG400029243	CUST_52563_PI426222305	PGSC0003DMP400050911	1.63424	P-coumaroyl quinate/shikimate 3'-hydroxylase
PGSC0003DMG400019227	CUST_37565_PI426222305	PGSC0003DMP400033404	1.10252	Breast carcinoma amplified sequence
PGSC0003DMG400011791	CUST_43646_PI426222305	PGSC0003DMP400020901	1.05947	Conserved gene of unknown function
PGSC0003DMG400000952	CUST_30727_PI426222305	PGSC0003DMP400001816	-3.07484	Phenazine biosynthesis protein
PGSC0003DMG400000951	CUST_30765_PI426222305	PGSC0003DMP400001813	-3.07444	Phenazine biosynthesis protein
PGSC0003DMG400042670	CUST_6252_PI426222305	PGSC0003DMP400064774	-2.66218	Gene of unknown function
PGSC0003DMG400011710	CUST_47596_PI426222305	PGSC0003DMP400020760	-2.63257	Conserved gene of unknown function
PGSC0003DMG400034948	CUST_50994_PI426222305	PGSC0003DMP400057052	-2.04473	Gene of unknown function
PGSC0003DMG400036005	CUST_32976_PI426222305	PGSC0003DMP400058109	-1.85954	Gene of unknown function
PGSC0003DMG400013187	CUST_41946_PI426222305	PGSC0003DMP400023328	-1.8521	Hexokinase 6
PGSC0003DMG400035649	CUST_47189_PI426222305	PGSC0003DMP400057753	-1.74018	Gene of unknown function
PGSC0003DMG400012607	CUST_1045_PI426222305	PGSC0003DMP400022333	-1.64014	NAC domain protein
PGSC0003DMG400000697	CUST_34648_PI426222305	PGSC0003DMP400001371	-1.49501	Gene of unknown function
PGSC0003DMG400031137	CUST_36550_PI426222305	PGSC0003DMP400054254	-1.48541	Ripening regulated protein DDTFR8
PGSC0003DMG400008751	CUST_42388_PI426222305	PGSC0003DMP400015384	-1.47752	Conserved gene of unknown function
PGSC0003DMG400011564	CUST_8035_PI426222305	PGSC0003DMP400020530	-1.4567	Gene of unknown function
PGSC0003DMG400016152	CUST_26270_PI426222305	PGSC0003DMP400028215	-1.43419	Pentatricopeptide repeat-containing protein
PGSC0003DMG400021791	CUST_48826_PI426222305	PGSC0003DMP400037753	-1.27481	Ubiquitin
PGSC0003DMG400004615	CUST_20746_PI426222305	PGSC0003DMP400008167	-1.25258	Poly(A) polymerase
PGSC0003DMG402022455	CUST_17173_PI426222305	PGSC0003DMP400038939	-1.21486	VAP27-2
PGSC0003DMG400039422	CUST_46744_PI426222305	PGSC0003DMP400061526	-1.10616	Amino acid binding protein
PGSC0003DMG400024266	CUST_5616_PI426222305	PGSC0003DMP400041979	-1.00665	Mitochondrial carrier protein
PGSC0003DMG400042574	CUST_39273_PI426222305	PGSC0003DMP400064678	-0.913757	Conserved gene of unknown function

## Sheet: NahG72
DMG	ProbeName	ProteinID	logFC	id
PGSC0003DMG400010859	CUST_10050_PI426222305	PGSC0003DMP400019188	4.16839	Lipoxygenase
PGSC0003DMG400010859	CUST_10030_PI426222305	PGSC0003DMP400019187	4.16262	Lipoxygenase
PGSC0003DMG400018916	CUST_46934_PI426222305	PGSC0003DMP400032951	4.1273	Polyphenol oxidase
PGSC0003DMG400031849	CUST_37972_PI426222305	PGSC0003DMP400055127	3.60298	2-Hydroxyisoflavanone dehydratase
PGSC0003DMG400040260	CUST_35241_PI426222305	PGSC0003DMP400062364	3.32979	Glucan endo-1,3-beta-glucosidase, basic isoform 1
PGSC0003DMG402029631	CUST_38659_PI426222305	PGSC0003DMP400051612	3.25956	Pleiotropic drug resistance protein 1
PGSC0003DMG400003058	CUST_36072_PI426222305	PGSC0003DMP400005491	3.23286	Osmotin OSML15
PGSC0003DMG400029562	CUST_29570_PI426222305	PGSC0003DMP400051479	3.12611	Cytochrome P450
PGSC0003DMG400003993	CUST_23400_PI426222305	PGSC0003DMP400007118	3.0836	Citrate binding protein
PGSC0003DMG400023435	CUST_14079_PI426222305	PGSC0003DMP400040537	3.07266	Major allergen Pru ar
PGSC0003DMG400020017	CUST_35239_PI426222305	PGSC0003DMP400034720	2.94563	Lichenase
PGSC0003DMG400032250	CUST_39476_PI426222305	PGSC0003DMP400055449	2.90112	Non-specific lipid-transfer protein
PGSC0003DMG400019879	CUST_21731_PI426222305	PGSC0003DMP400034512	2.89477	Conserved gene of unknown function
PGSC0003DMG400030082	CUST_39401_PI426222305	PGSC0003DMP400052390	2.82341	Primary amine oxidase
PGSC0003DMG400025495	CUST_50631_PI426222305	PGSC0003DMP400044203	2.771	Glucose-6-phosphate/phosphate translocator 2
PGSC0003DMG400021895	CUST_25015_PI426222305	PGSC0003DMP400037922	2.76991	WRKY-type DNA binding protein
PGSC0003DMG400029201	CUST_51379_PI426222305	PGSC0003DMP400050845	2.75728	Sesquiterpene synthase 2
PGSC0003DMG400029201	CUST_51385_PI426222305	PGSC0003DMP400050844	2.72657	Sesquiterpene synthase 2
PGSC0003DMG400020017	CUST_35231_PI426222305	PGSC0003DMP400034722	2.64582	Lichenase
PGSC0003DMG400001948	CUST_37766_PI426222305	PGSC0003DMP400003481	2.62552	Copalyl diphosphate synthase
PGSC0003DMG400025495	CUST_50617_PI426222305	PGSC0003DMP400044204	2.60903	Glucose-6-phosphate/phosphate translocator 2
PGSC0003DMG400029201	CUST_51382_PI426222305	PGSC0003DMP400050846	2.5862	Sesquiterpene synthase 2
PGSC0003DMG400020017	CUST_35242_PI426222305	PGSC0003DMP400034721	2.54792	Lichenase
PGSC0003DMG400023922	CUST_13910_PI426222305	PGSC0003DMP400041358	2.54531	Cytoplasmic small heat shock protein class I
PGSC0003DMG400020334	CUST_42657_PI426222305	PGSC0003DMP400035312	2.43424	Prephenate dehydrogenase
PGSC0003DMG400025158	CUST_47482_PI426222305	PGSC0003DMP400043669	2.42346	Divinyl ether synthase
PGSC0003DMG400001948	CUST_37732_PI426222305	PGSC0003DMP400003475	2.4125	Copalyl diphosphate synthase
PGSC0003DMG402023844	CUST_47695_PI426222305	PGSC0003DMP400041240	2.40349	Fatty acid desaturase
PGSC0003DMG400013984	CUST_50359_PI426222305	PGSC0003DMP400024650	2.40295	TMV induced protein 1-2
PGSC0003DMG402007101	CUST_17970_PI426222305	PGSC0003DMP400012597	2.4014	Epidermis-specific secreted glycoprotein EP1
PGSC0003DMG400001948	CUST_37719_PI426222305	PGSC0003DMP400003478	2.38792	Copalyl diphosphate synthase
PGSC0003DMG400000193	CUST_2807_PI426222305	PGSC0003DMP400000417	2.34506	1-aminocyclopropane-1-carboxylate synthase 2
PGSC0003DMG400025158	CUST_47454_PI426222305	PGSC0003DMP400043670	2.3341	Divinyl ether synthase
PGSC0003DMG400005109	CUST_49869_PI426222305	PGSC0003DMP400009080	2.33181	PR-1
PGSC0003DMG400025063	CUST_36500_PI426222305	PGSC0003DMP400043486	2.30687	Class IV chitinase
PGSC0003DMG400025495	CUST_50625_PI426222305	PGSC0003DMP400044205	2.27839	Glucose-6-phosphate/phosphate translocator 2
PGSC0003DMG400013879	CUST_15963_PI426222305	PGSC0003DMP400024478	2.26996	Quinone reductase family protein
PGSC0003DMG400025063	CUST_36516_PI426222305	PGSC0003DMP400043485	2.20657	Class IV chitinase
PGSC0003DMG400012978	CUST_49815_PI426222305	PGSC0003DMP400022985	2.20116	Gene of unknown function
PGSC0003DMG400001948	CUST_37725_PI426222305	PGSC0003DMP400003473	2.20032	Copalyl diphosphate synthase
PGSC0003DMG400010309	CUST_23147_PI426222305	PGSC0003DMP400018208	2.19899	Ethylene-responsive transcription factor
PGSC0003DMG400029830	CUST_22989_PI426222305	PGSC0003DMP400051976	2.1809	Glucan endo-1,3-beta-D-glucosidase
PGSC0003DMG402026407	CUST_33749_PI426222305	PGSC0003DMP400045849	2.15127	Monoglyceride lipase
PGSC0003DMG400014879	CUST_9827_PI426222305	PGSC0003DMP400026192	2.09073	Gene of unknown function
PGSC0003DMG400013763	CUST_10057_PI426222305	PGSC0003DMP400024321	2.07923	Ankyrin repeat-containing protein
PGSC0003DMG400020809	CUST_37758_PI426222305	PGSC0003DMP400036172	2.06939	Cytochrome P450
PGSC0003DMG400022929	CUST_24143_PI426222305	PGSC0003DMP400039762	2.056	Aspartate aminotransferase
PGSC0003DMG400000496	CUST_950_PI426222305	PGSC0003DMP400000968	2.02438	Formate dehydrogenase, mitochondrial
PGSC0003DMG400014880	CUST_9813_PI426222305	PGSC0003DMP400026193	2.01309	ABC transporter family protein
PGSC0003DMG400014620	CUST_30894_PI426222305	PGSC0003DMP400025753	1.93679	Conserved gene of unknown function
PGSC0003DMG400020703	CUST_40701_PI426222305	PGSC0003DMP400035992	1.93406	Antifungal protein
PGSC0003DMG400023269	CUST_32089_PI426222305	PGSC0003DMP400040246	1.92938	Gene of unknown function
PGSC0003DMG400011185	CUST_10226_PI426222305	PGSC0003DMP400019775	1.882	Low-molecular-weight cysteine-rich protein LCR78
PGSC0003DMG400026853	CUST_50807_PI426222305	PGSC0003DMP400046622	1.86057	Endochitinase 3
PGSC0003DMG400026801	CUST_31131_PI426222305	PGSC0003DMP400046545	1.83754	Formate dehydrogenase
PGSC0003DMG402001494	CUST_4935_PI426222305	PGSC0003DMP400002693	1.81639	PR10
PGSC0003DMG400001948	CUST_37764_PI426222305	PGSC0003DMP400003482	1.81069	Copalyl diphosphate synthase
PGSC0003DMG400034083	CUST_52811_PI426222305	PGSC0003DMP400056347	1.79239	Mitochondrial phosphate translocator
PGSC0003DMG401001494	CUST_5007_PI426222305	PGSC0003DMP400002692	1.6456	TSI-1 protein
PGSC0003DMG400014614	CUST_30866_PI426222305	PGSC0003DMP400025744	1.64313	Conserved gene of unknown function
PGSC0003DMG400004800	CUST_30237_PI426222305	PGSC0003DMP400008505	1.62675	Gene of unknown function
PGSC0003DMG400013577	CUST_26856_PI426222305	PGSC0003DMP400024032	1.59482	Dimethylaniline monooxygenase
PGSC0003DMG400002456	CUST_52221_PI426222305	PGSC0003DMP400004343	1.56514	Cysteine-rich extensin-2
PGSC0003DMG400003461	CUST_21783_PI426222305	PGSC0003DMP400006164	1.5626	3-hydroxy-3-methylglutaryl coenzyme A reductase
PGSC0003DMG400028412	CUST_34906_PI426222305	PGSC0003DMP400049430	1.56042	Hypothetical repeat protein
PGSC0003DMG400017400	CUST_34281_PI426222305	PGSC0003DMP400030392	1.5552	Mutt domain protein
PGSC0003DMG400012522	CUST_35437_PI426222305	PGSC0003DMP400022158	1.55324	3-hydroxy-3-methylglutaryl coenzyme A synthase
PGSC0003DMG403011252	CUST_25491_PI426222305	PGSC0003DMP400019918	1.55219	Linalool synthase
PGSC0003DMG400005468	CUST_50925_PI426222305	PGSC0003DMP400009648	1.50798	ATP binding protein
PGSC0003DMG400020206	CUST_974_PI426222305	PGSC0003DMP400035081	1.48995	WRKY transcription factor-b
PGSC0003DMG400024978	CUST_3551_PI426222305	PGSC0003DMP400043351	1.47104	Indole-3-acetic acid-amido synthetase GH3.3
PGSC0003DMG400014614	CUST_30838_PI426222305	PGSC0003DMP400025743	1.45338	Conserved gene of unknown function
PGSC0003DMG400018245	CUST_35775_PI426222305	PGSC0003DMP400031782	1.4049	Vetispiradiene synthase 1
PGSC0003DMG400025444	CUST_50042_PI426222305	PGSC0003DMP400044133	1.38124	Gene of unknown function
PGSC0003DMG400028175	CUST_2172_PI426222305	PGSC0003DMP400048958	1.35959	Cytochrome P450 76A2
PGSC0003DMG400030503	CUST_11079_PI426222305	PGSC0003DMP400053071	1.33679	Conserved gene of unknown function
PGSC0003DMG400021247	CUST_38185_PI426222305	PGSC0003DMP400036810	1.3232	Glutathione S-transferase
PGSC0003DMG400001948	CUST_37731_PI426222305	PGSC0003DMP400003476	1.29534	Copalyl diphosphate synthase
PGSC0003DMG400012837	CUST_29827_PI426222305	PGSC0003DMP400022726	1.24863	Non-specific lipid-transfer protein
PGSC0003DMG400030134	CUST_9901_PI426222305	PGSC0003DMP400052492	1.24682	MLO1
PGSC0003DMG400027873	CUST_48185_PI426222305	PGSC0003DMP400048469	1.2457	Dihydrolipoamide succinyltransferase component of 2-oxoglutarate dehydrogenase
PGSC0003DMG400003739	CUST_7717_PI426222305	PGSC0003DMP400006675	1.23248	Conserved gene of unknown function
PGSC0003DMG400018245	CUST_35759_PI426222305	PGSC0003DMP400031783	1.2229	Vetispiradiene synthase 1
PGSC0003DMG400002272	CUST_35483_PI426222305	PGSC0003DMP400004053	1.19528	Transcription factor AP2-EREBP
PGSC0003DMG400008950	CUST_5877_PI426222305	PGSC0003DMP400015748	1.15217	Calmodulin binding protein
PGSC0003DMG400028330	CUST_19451_PI426222305	PGSC0003DMP400049265	1.11749	Transferase, transferring glycosyl groups
PGSC0003DMG400017233	CUST_28336_PI426222305	PGSC0003DMP400030113	1.11685	Ethylene-responsive transcription factor
PGSC0003DMG400006622	CUST_1596_PI426222305	PGSC0003DMP400011714	1.10204	Phosphoinositide-specific phospholipase C
PGSC0003DMG400005783	CUST_25173_PI426222305	PGSC0003DMP400010255	1.02179	Plant cell wall protein SlTFR88
PGSC0003DMG400005661	CUST_6798_PI426222305	PGSC0003DMP400009971	1.01501	Conserved gene of unknown function
PGSC0003DMG401024510	CUST_12941_PI426222305	PGSC0003DMP400042396	0.987717	Enolase
PGSC0003DMG400017160	CUST_28323_PI426222305	PGSC0003DMP400029970	0.980985	Cyanate hydratase
PGSC0003DMG400022528	CUST_9000_PI426222305	PGSC0003DMP400039053	0.93578	Vacuolar sorting protein
PGSC0003DMG401002511	CUST_9230_PI426222305	PGSC0003DMP400004443	0.928119	RWD domain-containing protein
PGSC0003DMG400030017	CUST_6014_PI426222305	PGSC0003DMP400052293	0.927307	Vacuolar sorting receptor protein PV72
PGSC0003DMG400002611	CUST_9402_PI426222305	PGSC0003DMP400004668	0.908588	Gene of unknown function
PGSC0003DMG400017259	CUST_28278_PI426222305	PGSC0003DMP400030165	0.816576	Agenet domain containing protein
PGSC0003DMG400027919	CUST_49186_PI426222305	PGSC0003DMP400048550	0.793267	Aspartate aminotransferase
PGSC0003DMG400011587	CUST_5219_PI426222305	PGSC0003DMP400020579	0.746838	NADH-ubiquinone oxidoreductase B16.6 subunit
PGSC0003DMG400013727	CUST_24195_PI426222305	PGSC0003DMP400024263	-1.19295	Gene of unknown function
PGSC0003DMG401017555	CUST_44716_PI426222305	PGSC0003DMP400030658	-1.05682	Conserved gene of unknown function
PGSC0003DMG400036254	CUST_29861_PI426222305	PGSC0003DMP400058358	-0.898347	Gene of unknown function
PGSC0003DMG400043558	CUST_22549_PI426222305	PGSC0003DMP400065662	-0.89292	Gene of unknown function
PGSC0003DMG401010374	CUST_8682_PI426222305	PGSC0003DMP400018335	-0.689357	Sugar transporter

## Sheet: NahG120
DMG	ProbeName	ProteinID	logFC	id
PGSC0003DMG400019435	CUST_17328_PI426222305	PGSC0003DMP400033767	8.21987	Wound-induced protein WIN1
PGSC0003DMG400003044	CUST_36064_PI426222305	PGSC0003DMP400005467	7.11706	Osmotin
PGSC0003DMG400010859	CUST_10050_PI426222305	PGSC0003DMP400019188	7.0352	Lipoxygenase
PGSC0003DMG400003993	CUST_23400_PI426222305	PGSC0003DMP400007118	6.84453	Citrate binding protein
PGSC0003DMG400037874	CUST_49876_PI426222305	PGSC0003DMP400059978	6.73698	PR1 protein
PGSC0003DMG400043736	CUST_49885_PI426222305	PGSC0003DMP400065840	6.66772	PR1 protein
PGSC0003DMG400010859	CUST_10030_PI426222305	PGSC0003DMP400019187	6.63847	Lipoxygenase
PGSC0003DMG400040260	CUST_35241_PI426222305	PGSC0003DMP400062364	6.57572	Glucan endo-1,3-beta-glucosidase, basic isoform 1
PGSC0003DMG400005115	CUST_49863_PI426222305	PGSC0003DMP400009086	6.54631	PR1 protein
PGSC0003DMG400005116	CUST_49865_PI426222305	PGSC0003DMP400009087	6.49155	PR1 protein
PGSC0003DMG400021109	CUST_24665_PI426222305	PGSC0003DMP400036590	6.44554	Conserved gene of unknown function
PGSC0003DMG400020017	CUST_35239_PI426222305	PGSC0003DMP400034720	6.43111	Lichenase
PGSC0003DMG400010131	CUST_27148_PI426222305	PGSC0003DMP400017936	6.39018	Nb cell deth marker
PGSC0003DMG400000779	CUST_43234_PI426222305	PGSC0003DMP400001492	6.30242	Extensin (ext)
PGSC0003DMG400005113	CUST_49875_PI426222305	PGSC0003DMP400009084	6.1557	PR1 protein
PGSC0003DMG400003043	CUST_36136_PI426222305	PGSC0003DMP400005466	6.1208	Osmotin
PGSC0003DMG400018916	CUST_46934_PI426222305	PGSC0003DMP400032951	6.08974	Polyphenol oxidase
PGSC0003DMG400003058	CUST_36072_PI426222305	PGSC0003DMP400005491	6.04008	Osmotin OSML15
PGSC0003DMG400015267	CUST_22483_PI426222305	PGSC0003DMP400026776	6.00276	Kunitz-type protease inhibitor
PGSC0003DMG400026222	CUST_36961_PI426222305	PGSC0003DMP400045515	5.88016	Major pollen allergen Ory s 1
PGSC0003DMG400008101	CUST_4350_PI426222305	PGSC0003DMP400014250	5.66829	KiTH-2
PGSC0003DMG400032250	CUST_39476_PI426222305	PGSC0003DMP400055449	5.60248	Non-specific lipid-transfer protein
PGSC0003DMG400008797	CUST_51701_PI426222305	PGSC0003DMP400015455	5.56807	Endochitinase
PGSC0003DMG400000777	CUST_43261_PI426222305	PGSC0003DMP400001490	5.53982	Histidine-rich glycoprotein
PGSC0003DMG401024842	CUST_31162_PI426222305	PGSC0003DMP400043059	5.53279	Conserved gene of unknown function
PGSC0003DMG400015290	CUST_22408_PI426222305	PGSC0003DMP400026812	5.37552	Proteinase inhibitor type-2 CEVI57
PGSC0003DMG400003057	CUST_36083_PI426222305	PGSC0003DMP400005490	5.30646	Osmotin
PGSC0003DMG402024842	CUST_31226_PI426222305	PGSC0003DMP400043057	5.29175	Conserved gene of unknown function
PGSC0003DMG400029562	CUST_29570_PI426222305	PGSC0003DMP400051479	5.26762	Cytochrome P450
PGSC0003DMG400019435	CUST_17217_PI426222305	PGSC0003DMP400033766	5.23927	Wound-induced protein WIN1
PGSC0003DMG400026854	CUST_50804_PI426222305	PGSC0003DMP400046623	5.19656	Endochitinase 2
PGSC0003DMG400013984	CUST_50359_PI426222305	PGSC0003DMP400024650	5.18199	TMV induced protein 1-2
PGSC0003DMG400021966	CUST_27514_PI426222305	PGSC0003DMP400038025	5.17358	Laccase
PGSC0003DMG400026855	CUST_50802_PI426222305	PGSC0003DMP400046624	5.11563	Endochitinase 4
PGSC0003DMG401024842	CUST_31134_PI426222305	PGSC0003DMP400043058	5.10832	Conserved gene of unknown function
PGSC0003DMG400012589	CUST_23881_PI426222305	PGSC0003DMP400022299	5.08863	Cationic peroxidase
PGSC0003DMG400001550	CUST_5084_PI426222305	PGSC0003DMP400002801	5.07246	TSI-1 protein
PGSC0003DMG400020703	CUST_40701_PI426222305	PGSC0003DMP400035992	5.00087	Antifungal protein
PGSC0003DMG400021966	CUST_27408_PI426222305	PGSC0003DMP400038026	4.99039	Laccase
PGSC0003DMG400019435	CUST_17169_PI426222305	PGSC0003DMP400033768	4.95574	Wound-induced protein WIN1
PGSC0003DMG400031326	CUST_32047_PI426222305	PGSC0003DMP400054575	4.9312	Conserved gene of unknown function
PGSC0003DMG400002110	CUST_40189_PI426222305	PGSC0003DMP400003782	4.91495	Proteinase inhibitor type-2 CEVI57
PGSC0003DMG400020017	CUST_35231_PI426222305	PGSC0003DMP400034722	4.90175	Lichenase
PGSC0003DMG400001550	CUST_5367_PI426222305	PGSC0003DMP400002803	4.89903	TSI-1 protein
PGSC0003DMG400031849	CUST_37972_PI426222305	PGSC0003DMP400055127	4.86692	2-Hydroxyisoflavanone dehydratase
PGSC0003DMG400004549	CUST_42361_PI426222305	PGSC0003DMP400008032	4.8384	Proteinase inhibitor type-2 CEVI57
PGSC0003DMG400005109	CUST_49869_PI426222305	PGSC0003DMP400009080	4.75752	PR-1
PGSC0003DMG400021895	CUST_25015_PI426222305	PGSC0003DMP400037922	4.75075	WRKY-type DNA binding protein
PGSC0003DMG400029201	CUST_51385_PI426222305	PGSC0003DMP400050844	4.71071	Sesquiterpene synthase 2
PGSC0003DMG400040317	CUST_50801_PI426222305	PGSC0003DMP400062421	4.69948	Endochitinase
PGSC0003DMG400024967	CUST_3480_PI426222305	PGSC0003DMP400043335	4.65263	Peroxidase
PGSC0003DMG400004548	CUST_42364_PI426222305	PGSC0003DMP400008031	4.64843	Proteinase inhibitor type-2 CEVI57
PGSC0003DMG400020017	CUST_35242_PI426222305	PGSC0003DMP400034721	4.64767	Lichenase
PGSC0003DMG402007101	CUST_17970_PI426222305	PGSC0003DMP400012597	4.64268	Epidermis-specific secreted glycoprotein EP1
PGSC0003DMG400029201	CUST_51382_PI426222305	PGSC0003DMP400050846	4.61657	Sesquiterpene synthase 2
PGSC0003DMG400023435	CUST_14079_PI426222305	PGSC0003DMP400040537	4.58885	Major allergen Pru ar
PGSC0003DMG402029631	CUST_38659_PI426222305	PGSC0003DMP400051612	4.581	Pleiotropic drug resistance protein 1
PGSC0003DMG400029201	CUST_51379_PI426222305	PGSC0003DMP400050845	4.56753	Sesquiterpene synthase 2
PGSC0003DMG400018359	CUST_32704_PI426222305	PGSC0003DMP400031996	4.53926	Tryptophan decarboxylase
PGSC0003DMG400030082	CUST_39401_PI426222305	PGSC0003DMP400052390	4.48622	Primary amine oxidase
PGSC0003DMG400013649	CUST_44213_PI426222305	PGSC0003DMP400024151	4.44981	Auxin:hydrogen symporter
PGSC0003DMG400023833	CUST_47692_PI426222305	PGSC0003DMP400041222	4.43873	Microsomal oleic acid desaturase
PGSC0003DMG400019879	CUST_21731_PI426222305	PGSC0003DMP400034512	4.41931	Conserved gene of unknown function
PGSC0003DMG402023844	CUST_47695_PI426222305	PGSC0003DMP400041240	4.36923	Fatty acid desaturase
PGSC0003DMG400003040	CUST_36128_PI426222305	PGSC0003DMP400005463	4.35897	Osmotin
PGSC0003DMG400013879	CUST_15963_PI426222305	PGSC0003DMP400024478	4.29094	Quinone reductase family protein
PGSC0003DMG400025063	CUST_36500_PI426222305	PGSC0003DMP400043486	4.26068	Class IV chitinase
PGSC0003DMG400001948	CUST_37766_PI426222305	PGSC0003DMP400003481	4.23962	Copalyl diphosphate synthase
PGSC0003DMG400001948	CUST_37709_PI426222305	PGSC0003DMP400003474	4.2196	Copalyl diphosphate synthase
PGSC0003DMG400010283	CUST_6879_PI426222305	PGSC0003DMP400018170	4.2072	Class I chitinase
PGSC0003DMG400001948	CUST_37711_PI426222305	PGSC0003DMP400003477	4.15174	Copalyl diphosphate synthase
PGSC0003DMG400041220	CUST_44819_PI426222305	PGSC0003DMP400063324	4.15035	DUF26 domain-containing protein 1
PGSC0003DMG400001948	CUST_37730_PI426222305	PGSC0003DMP400003484	4.12923	Copalyl diphosphate synthase
PGSC0003DMG400001948	CUST_37719_PI426222305	PGSC0003DMP400003478	4.10931	Copalyl diphosphate synthase
PGSC0003DMG400001948	CUST_37759_PI426222305	PGSC0003DMP400003472	4.10367	Copalyl diphosphate synthase
PGSC0003DMG400026300	CUST_33199_PI426222305	PGSC0003DMP400045653	4.08837	Aromatic amino acid decarboxylase 2
PGSC0003DMG400028152	CUST_2573_PI426222305	PGSC0003DMP400048907	4.06503	Hin1
PGSC0003DMG400001948	CUST_37732_PI426222305	PGSC0003DMP400003475	4.06487	Copalyl diphosphate synthase
PGSC0003DMG400002110	CUST_40156_PI426222305	PGSC0003DMP400003783	4.03917	Proteinase inhibitor type-2 CEVI57
PGSC0003DMG400013649	CUST_44237_PI426222305	PGSC0003DMP400024150	4.03556	Auxin:hydrogen symporter
PGSC0003DMG400031325	CUST_32057_PI426222305	PGSC0003DMP400054574	4.01374	Nectarin 5
PGSC0003DMG400014620	CUST_30894_PI426222305	PGSC0003DMP400025753	3.97509	Conserved gene of unknown function
PGSC0003DMG400021454	CUST_21757_PI426222305	PGSC0003DMP400037182	3.95252	NHL25 (NDR1/HIN1-LIKE 25)
PGSC0003DMG400018358	CUST_32654_PI426222305	PGSC0003DMP400031995	3.9496	Tryptophan decarboxylase
PGSC0003DMG400014013	CUST_48583_PI426222305	PGSC0003DMP400024686	3.94899	Flavonoid 3-hydroxylase
PGSC0003DMG400002110	CUST_40161_PI426222305	PGSC0003DMP400003785	3.92715	Proteinase inhibitor type-2 CEVI57
PGSC0003DMG400014013	CUST_48561_PI426222305	PGSC0003DMP400024687	3.92513	Flavonoid 3-hydroxylase
PGSC0003DMG400010149	CUST_27126_PI426222305	PGSC0003DMP400017956	3.9087	Conserved gene of unknown function
PGSC0003DMG400029464	CUST_29463_PI426222305	PGSC0003DMP400051323	3.89647	Avr9/Cf-9 rapidly elicited protein 74
PGSC0003DMG400012978	CUST_49815_PI426222305	PGSC0003DMP400022985	3.89377	Gene of unknown function
PGSC0003DMG400028235	CUST_2420_PI426222305	PGSC0003DMP400049083	3.89004	Hin1
PGSC0003DMG400025063	CUST_36516_PI426222305	PGSC0003DMP400043485	3.88381	Class IV chitinase
PGSC0003DMG400014772	CUST_46776_PI426222305	PGSC0003DMP400025999	3.88128	Tyramine hydroxycinnamoyl transferase
PGSC0003DMG400021603	CUST_45761_PI426222305	PGSC0003DMP400037451	3.86042	Hydroxyproline-rich glycoprotein (HRGP)
PGSC0003DMG400020334	CUST_42657_PI426222305	PGSC0003DMP400035312	3.84751	Prephenate dehydrogenase
PGSC0003DMG400001550	CUST_5410_PI426222305	PGSC0003DMP400002802	3.84479	TSI-1 protein
PGSC0003DMG400001948	CUST_37725_PI426222305	PGSC0003DMP400003473	3.83274	Copalyl diphosphate synthase
PGSC0003DMG400021787	CUST_48814_PI426222305	PGSC0003DMP400037746	3.832	UDP-glucuronosyltransferase
PGSC0003DMG400011640	CUST_47116_PI426222305	PGSC0003DMP400020640	3.82774	Peroxidase
PGSC0003DMG400014013	CUST_48577_PI426222305	PGSC0003DMP400024685	3.82128	Flavonoid 3-hydroxylase
PGSC0003DMG400005062	CUST_8918_PI426222305	PGSC0003DMP400009021	3.79142	Peroxidase
PGSC0003DMG400029830	CUST_22989_PI426222305	PGSC0003DMP400051976	3.77412	Glucan endo-1,3-beta-D-glucosidase
PGSC0003DMG400023922	CUST_13910_PI426222305	PGSC0003DMP400041358	3.76844	Cytoplasmic small heat shock protein class I
PGSC0003DMG400021785	CUST_48827_PI426222305	PGSC0003DMP400037742	3.74213	UDP-glucuronosyltransferase
PGSC0003DMG400002456	CUST_52221_PI426222305	PGSC0003DMP400004343	3.7292	Cysteine-rich extensin-2
PGSC0003DMG401008167	CUST_23105_PI426222305	PGSC0003DMP400014362	3.69719	AT-HSFB3 (Arabidopsis thaliana heat shock transcription factor B3)
PGSC0003DMG400026220	CUST_36901_PI426222305	PGSC0003DMP400045511	3.69148	Major pollen allergen Ory s 1
PGSC0003DMG400012481	CUST_35471_PI426222305	PGSC0003DMP400022081	3.68515	Lipid binding protein
PGSC0003DMG400004170	CUST_11355_PI426222305	PGSC0003DMP400007463	3.68394	Asparagine synthetase [glutamine-hydrolyzing]
PGSC0003DMG400012481	CUST_35477_PI426222305	PGSC0003DMP400022080	3.67811	Lipid binding protein
PGSC0003DMG400016529	CUST_31408_PI426222305	PGSC0003DMP400028907	3.67306	Uncharacterized Cys-rich domain
PGSC0003DMG400005339	CUST_49570_PI426222305	PGSC0003DMP400009458	3.67129	Conserved gene of unknown function
PGSC0003DMG402026407	CUST_33749_PI426222305	PGSC0003DMP400045849	3.66379	Monoglyceride lipase
PGSC0003DMG400007929	CUST_21311_PI426222305	PGSC0003DMP400013966	3.6629	E3 ubiquitin-protein ligase RMA1H1
PGSC0003DMG400025843	CUST_14465_PI426222305	PGSC0003DMP400044835	3.66019	Anthranilate N-benzoyltransferase protein
PGSC0003DMG400000783	CUST_43247_PI426222305	PGSC0003DMP400001497	3.66018	Extensin
PGSC0003DMG400038230	CUST_3023_PI426222305	PGSC0003DMP400060334	3.65448	(+)-neomenthol dehydrogenase
PGSC0003DMG400000193	CUST_2807_PI426222305	PGSC0003DMP400000417	3.64612	1-aminocyclopropane-1-carboxylate synthase 2
PGSC0003DMG402001494	CUST_4935_PI426222305	PGSC0003DMP400002693	3.62137	PR10
PGSC0003DMG400013577	CUST_26856_PI426222305	PGSC0003DMP400024032	3.61331	Dimethylaniline monooxygenase
PGSC0003DMG400011949	CUST_51080_PI426222305	PGSC0003DMP400021164	3.61119	Non-specific lipid-transfer protein
PGSC0003DMG400005339	CUST_49571_PI426222305	PGSC0003DMP400009457	3.60466	Conserved gene of unknown function
PGSC0003DMG400026277	CUST_33229_PI426222305	PGSC0003DMP400045619	3.60372	Leucoanthocyanidin dioxygenase
PGSC0003DMG400009854	CUST_51381_PI426222305	PGSC0003DMP400017373	3.59524	Sesquiterpene synthase 2
PGSC0003DMG400002110	CUST_40178_PI426222305	PGSC0003DMP400003784	3.58888	Proteinase inhibitor type-2 CEVI57
PGSC0003DMG400025400	CUST_9913_PI426222305	PGSC0003DMP400044063	3.55835	LOB domain protein 1
PGSC0003DMG400026853	CUST_50807_PI426222305	PGSC0003DMP400046622	3.53208	Endochitinase 3
PGSC0003DMG400004797	CUST_30215_PI426222305	PGSC0003DMP400008501	3.53137	P-rich protein EIG-I30
PGSC0003DMG400022929	CUST_24143_PI426222305	PGSC0003DMP400039762	3.52993	Aspartate aminotransferase
PGSC0003DMG400010638	CUST_45278_PI426222305	PGSC0003DMP400018799	3.52644	S-adenosylmethionine-dependent methyltransferase
PGSC0003DMG400006276	CUST_33038_PI426222305	PGSC0003DMP400011122	3.52316	NtPRp27
PGSC0003DMG400004800	CUST_30237_PI426222305	PGSC0003DMP400008505	3.52256	Gene of unknown function
PGSC0003DMG400002732	CUST_5577_PI426222305	PGSC0003DMP400004911	3.51644	VQ motif-containing protein
PGSC0003DMG400008099	CUST_4392_PI426222305	PGSC0003DMP400014248	3.50427	KiTH-2
PGSC0003DMG400013763	CUST_10057_PI426222305	PGSC0003DMP400024321	3.50048	Ankyrin repeat-containing protein
PGSC0003DMG400029046	CUST_46344_PI426222305	PGSC0003DMP400050606	3.48607	Aromatic amino acid decarboxylase 1B
PGSC0003DMG400002167	CUST_51603_PI426222305	PGSC0003DMP400003873	3.45009	Glutathion S-transferase
PGSC0003DMG400002027	CUST_13895_PI426222305	PGSC0003DMP400003634	3.4412	Cytoplasmic small heat shock protein class I
PGSC0003DMG400025495	CUST_50631_PI426222305	PGSC0003DMP400044203	3.4393	Glucose-6-phosphate/phosphate translocator 2
PGSC0003DMG400001001	CUST_23345_PI426222305	PGSC0003DMP400001896	3.41929	Conserved gene of unknown function
PGSC0003DMG400025871	CUST_14544_PI426222305	PGSC0003DMP400044880	3.41897	UDP-glucose:glucosyltransferase
PGSC0003DMG400002028	CUST_13936_PI426222305	PGSC0003DMP400003635	3.38904	Cytoplasmic small heat shock protein class I
PGSC0003DMG400024978	CUST_3551_PI426222305	PGSC0003DMP400043351	3.38746	Indole-3-acetic acid-amido synthetase GH3.3
PGSC0003DMG400001948	CUST_37764_PI426222305	PGSC0003DMP400003482	3.37461	Copalyl diphosphate synthase
PGSC0003DMG400020809	CUST_37758_PI426222305	PGSC0003DMP400036172	3.36155	Cytochrome P450
PGSC0003DMG400005598	CUST_52597_PI426222305	PGSC0003DMP400009855	3.35675	Vetispiradiene synthase 5
PGSC0003DMG400002292	CUST_46449_PI426222305	PGSC0003DMP400004083	3.35491	Conserved gene of unknown function
PGSC0003DMG401025083	CUST_36553_PI426222305	PGSC0003DMP400043519	3.33677	Peroxidase 12
PGSC0003DMG400025873	CUST_14717_PI426222305	PGSC0003DMP400044882	3.28923	UDP-glucose:glucosyltransferase
PGSC0003DMG400014347	CUST_26442_PI426222305	PGSC0003DMP400025275	3.2762	PAR-1c protein
PGSC0003DMG401000506	CUST_909_PI426222305	PGSC0003DMP400000998	3.27042	Alpha-DOX2
PGSC0003DMG400018328	CUST_32729_PI426222305	PGSC0003DMP400031938	3.26011	Proteinase inhibitor type-2 CEVI57
PGSC0003DMG400011185	CUST_10226_PI426222305	PGSC0003DMP400019775	3.23064	Low-molecular-weight cysteine-rich protein LCR78
PGSC0003DMG400004259	CUST_45224_PI426222305	PGSC0003DMP400007581	3.22923	Thaumatin
PGSC0003DMG400011185	CUST_10276_PI426222305	PGSC0003DMP400019774	3.22493	Low-molecular-weight cysteine-rich protein LCR78
PGSC0003DMG402019589	CUST_34578_PI426222305	PGSC0003DMP400034018	3.21868	Neoxanthin synthase
PGSC0003DMG400025495	CUST_50617_PI426222305	PGSC0003DMP400044204	3.20919	Glucose-6-phosphate/phosphate translocator 2
PGSC0003DMG400010587	CUST_44645_PI426222305	PGSC0003DMP400018717	3.19989	Sesquiterpene synthase
PGSC0003DMG400003320	CUST_45592_PI426222305	PGSC0003DMP400005954	3.18771	Conserved gene of unknown function
PGSC0003DMG400025244	CUST_48638_PI426222305	PGSC0003DMP400043818	3.17696	Pentatricopeptide repeat-containing protein
PGSC0003DMG400013399	CUST_31379_PI426222305	PGSC0003DMP400023717	3.16112	Conserved gene of unknown function
PGSC0003DMG400008100	CUST_4391_PI426222305	PGSC0003DMP400014249	3.15545	KiTH-2
PGSC0003DMG400025495	CUST_50625_PI426222305	PGSC0003DMP400044205	3.15162	Glucose-6-phosphate/phosphate translocator 2
PGSC0003DMG401025083	CUST_36514_PI426222305	PGSC0003DMP400043522	3.15065	Peroxidase 12
PGSC0003DMG400033906	CUST_20466_PI426222305	PGSC0003DMP400056304	3.14194	Isoflavone reductase homolog
PGSC0003DMG400012239	CUST_10633_PI426222305	PGSC0003DMP400021651	3.13595	Cystathionine gamma-synthase
PGSC0003DMG400023269	CUST_32089_PI426222305	PGSC0003DMP400040246	3.13087	Gene of unknown function
PGSC0003DMG400029341	CUST_8126_PI426222305	PGSC0003DMP400051086	3.12944	TSI-1 protein
PGSC0003DMG400010759	CUST_16463_PI426222305	PGSC0003DMP400019038	3.12652	Gene of unknown function
PGSC0003DMG402025438	CUST_50055_PI426222305	PGSC0003DMP400044126	3.12648	Desacetoxyvindoline 4-hydroxylase
PGSC0003DMG400018328	CUST_32681_PI426222305	PGSC0003DMP400031939	3.12388	Proteinase inhibitor type-2 CEVI57
PGSC0003DMG400008098	CUST_4478_PI426222305	PGSC0003DMP400014247	3.11786	KiTH-2
PGSC0003DMG400023843	CUST_47737_PI426222305	PGSC0003DMP400041238	3.10955	Fatty acid desaturase
PGSC0003DMG400025158	CUST_47454_PI426222305	PGSC0003DMP400043670	3.09694	Divinyl ether synthase
PGSC0003DMG400008097	CUST_4377_PI426222305	PGSC0003DMP400014246	3.09631	KiTH-2
PGSC0003DMG400025874	CUST_14772_PI426222305	PGSC0003DMP400044883	3.09398	UDP-glucose:glucosyltransferase
PGSC0003DMG400010309	CUST_23147_PI426222305	PGSC0003DMP400018208	3.0923	Ethylene-responsive transcription factor
PGSC0003DMG402018777	CUST_2757_PI426222305	PGSC0003DMP400032724	3.08962	LEDI-5c protein
PGSC0003DMG400027881	CUST_48191_PI426222305	PGSC0003DMP400048481	3.08674	Gene of unknown function
PGSC0003DMG400033303	CUST_52832_PI426222305	PGSC0003DMP400055966	3.08577	Gene of unknown function
PGSC0003DMG400033906	CUST_20532_PI426222305	PGSC0003DMP400056305	3.07721	Isoflavone reductase homolog
PGSC0003DMG400000496	CUST_950_PI426222305	PGSC0003DMP400000968	3.07023	Formate dehydrogenase, mitochondrial
PGSC0003DMG400023910	CUST_13911_PI426222305	PGSC0003DMP400041334	3.0692	ATEXO70H4
PGSC0003DMG400011721	CUST_34060_PI426222305	PGSC0003DMP400020775	3.06577	Universal stress protein family protein
PGSC0003DMG400028412	CUST_34906_PI426222305	PGSC0003DMP400049430	3.06247	Hypothetical repeat protein
PGSC0003DMG400007073	CUST_17994_PI426222305	PGSC0003DMP400012540	3.06089	Epidermis-specific secreted glycoprotein EP1
PGSC0003DMG400002167	CUST_51595_PI426222305	PGSC0003DMP400003872	3.03833	Glutathion S-transferase
PGSC0003DMG400014779	CUST_46760_PI426222305	PGSC0003DMP400026007	3.02785	Aromatic amino acid decarboxylase 1A
PGSC0003DMG400007928	CUST_21107_PI426222305	PGSC0003DMP400013965	3.01764	Rnf5
PGSC0003DMG400009810	CUST_52098_PI426222305	PGSC0003DMP400017314	3.01466	Cytochrome P450 hydroxylase
PGSC0003DMG400025158	CUST_47482_PI426222305	PGSC0003DMP400043669	3.0138	Divinyl ether synthase
PGSC0003DMG400011185	CUST_10290_PI426222305	PGSC0003DMP400019776	3.01089	Low-molecular-weight cysteine-rich protein LCR78
PGSC0003DMG400006708	CUST_34325_PI426222305	PGSC0003DMP400011863	3.00598	HSR203J protein
PGSC0003DMG400002292	CUST_46443_PI426222305	PGSC0003DMP400004084	2.99957	Conserved gene of unknown function
PGSC0003DMG400014874	CUST_9796_PI426222305	PGSC0003DMP400026186	2.98853	ABC transporter family protein
PGSC0003DMG400012522	CUST_35437_PI426222305	PGSC0003DMP400022158	2.98031	3-hydroxy-3-methylglutaryl coenzyme A synthase
PGSC0003DMG400028175	CUST_2172_PI426222305	PGSC0003DMP400048958	2.97866	Cytochrome P450 76A2
PGSC0003DMG400014779	CUST_46757_PI426222305	PGSC0003DMP400026008	2.97462	Aromatic amino acid decarboxylase 1A
PGSC0003DMG400045370	CUST_28624_PI426222305	PGSC0003DMP400067474	2.97054	Basic 7S globulin 2 small subunit
PGSC0003DMG400020809	CUST_37715_PI426222305	PGSC0003DMP400036174	2.9689	Cytochrome P450
PGSC0003DMG400025441	CUST_50069_PI426222305	PGSC0003DMP400044130	2.96374	Conserved gene of unknown function
PGSC0003DMG400025844	CUST_14751_PI426222305	PGSC0003DMP400044836	2.96104	Conserved gene of unknown function
PGSC0003DMG401001494	CUST_5007_PI426222305	PGSC0003DMP400002692	2.95482	TSI-1 protein
PGSC0003DMG400014880	CUST_9813_PI426222305	PGSC0003DMP400026193	2.94789	ABC transporter family protein
PGSC0003DMG400020689	CUST_40723_PI426222305	PGSC0003DMP400035966	2.94275	Antifungal protein
PGSC0003DMG400014879	CUST_9827_PI426222305	PGSC0003DMP400026192	2.9268	Gene of unknown function
PGSC0003DMG400043363	CUST_51683_PI426222305	PGSC0003DMP400065467	2.90895	UDP-glucose:glucosyltransferase
PGSC0003DMG400016051	CUST_52315_PI426222305	PGSC0003DMP400028068	2.90071	Glucosyl/glucuronosyl transferases
PGSC0003DMG400014062	CUST_11116_PI426222305	PGSC0003DMP400024754	2.89828	Acyltransferase
PGSC0003DMG400006368	CUST_43855_PI426222305	PGSC0003DMP400011296	2.89601	Cytochrome P450 92B1
PGSC0003DMG400024991	CUST_3687_PI426222305	PGSC0003DMP400043372	2.89442	Conserved gene of unknown function
PGSC0003DMG400002169	CUST_51580_PI426222305	PGSC0003DMP400003875	2.89288	Glutathione-S-transferase
PGSC0003DMG400030413	CUST_22679_PI426222305	PGSC0003DMP400052932	2.87638	Cytochrome P450
PGSC0003DMG400023909	CUST_13979_PI426222305	PGSC0003DMP400041333	2.87182	ATEXO70H4
PGSC0003DMG400003042	CUST_36114_PI426222305	PGSC0003DMP400005465	2.85284	Osmotin
PGSC0003DMG400021247	CUST_38185_PI426222305	PGSC0003DMP400036810	2.84895	Glutathione S-transferase
PGSC0003DMG400032292	CUST_52549_PI426222305	PGSC0003DMP400055499	2.84324	Conserved gene of unknown function
PGSC0003DMG400014614	CUST_30866_PI426222305	PGSC0003DMP400025744	2.84101	Conserved gene of unknown function
PGSC0003DMG400030812	CUST_42492_PI426222305	PGSC0003DMP400053664	2.83288	Phospho-2-dehydro-3-deoxyheptonate aldolase 1, chloroplastic
PGSC0003DMG400014959	CUST_43120_PI426222305	PGSC0003DMP400026310	2.8305	Acyltransferase
PGSC0003DMG400005112	CUST_49857_PI426222305	PGSC0003DMP400009083	2.82511	Basic PR-1 protein
PGSC0003DMG400018245	CUST_35775_PI426222305	PGSC0003DMP400031782	2.82213	Vetispiradiene synthase 1
PGSC0003DMG400002517	CUST_9407_PI426222305	PGSC0003DMP400004461	2.80717	Conserved gene of unknown function
PGSC0003DMG400031876	CUST_52323_PI426222305	PGSC0003DMP400055154	2.80212	Conserved gene of unknown function
PGSC0003DMG400021563	CUST_28535_PI426222305	PGSC0003DMP400037386	2.77912	Calcium lipid binding protein
PGSC0003DMG400021407	CUST_44137_PI426222305	PGSC0003DMP400037098	2.76888	Phytosulfokine peptide
PGSC0003DMG400018066	CUST_51716_PI426222305	PGSC0003DMP400031484	2.76566	Sesquiterpene synthase 2
PGSC0003DMG400020206	CUST_974_PI426222305	PGSC0003DMP400035081	2.75909	WRKY transcription factor-b
PGSC0003DMG400013696	CUST_39115_PI426222305	PGSC0003DMP400024217	2.75856	Cytochrome P450
PGSC0003DMG400031325	CUST_32033_PI426222305	PGSC0003DMP400054573	2.73876	Nectarin 5
PGSC0003DMG400027636	CUST_18060_PI426222305	PGSC0003DMP400048050	2.73805	Glutathione s-transferase
PGSC0003DMG400005641	CUST_6673_PI426222305	PGSC0003DMP400009936	2.66504	MYB
PGSC0003DMG400018357	CUST_32680_PI426222305	PGSC0003DMP400031994	2.63028	Tryptophan decarboxylase
PGSC0003DMG400019483	CUST_40479_PI426222305	PGSC0003DMP400033871	2.62803	UDP-glucose:glucosyltransferase
PGSC0003DMG400025872	CUST_14445_PI426222305	PGSC0003DMP400044881	2.62627	UDP-glucose:glucosyltransferase
PGSC0003DMG400029243	CUST_52563_PI426222305	PGSC0003DMP400050911	2.61127	P-coumaroyl quinate/shikimate 3'-hydroxylase
PGSC0003DMG400012177	CUST_10765_PI426222305	PGSC0003DMP400021522	2.59141	GTP binding protein
PGSC0003DMG401008167	CUST_22886_PI426222305	PGSC0003DMP400014364	2.59115	AT-HSFB3 (Arabidopsis thaliana heat shock transcription factor B3)
PGSC0003DMG400024594	CUST_12913_PI426222305	PGSC0003DMP400042569	2.58912	Glycosyltransferase UGT90A7
PGSC0003DMG400018245	CUST_35759_PI426222305	PGSC0003DMP400031783	2.5825	Vetispiradiene synthase 1
PGSC0003DMG400025442	CUST_50044_PI426222305	PGSC0003DMP400044131	2.57577	Gene of unknown function
PGSC0003DMG400012974	CUST_42778_PI426222305	PGSC0003DMP400022978	2.57502	Conserved gene of unknown function
PGSC0003DMG400009734	CUST_51503_PI426222305	PGSC0003DMP400017179	2.57457	Conserved gene of unknown function
PGSC0003DMG400014594	CUST_38881_PI426222305	PGSC0003DMP400025705	2.57307	Ethylene response factor
PGSC0003DMG400015219	CUST_22486_PI426222305	PGSC0003DMP400026699	2.57155	Miraculin
PGSC0003DMG401022924	CUST_47229_PI426222305	PGSC0003DMP400039758	2.57053	Calmodulin
PGSC0003DMG400001948	CUST_37731_PI426222305	PGSC0003DMP400003476	2.5322	Copalyl diphosphate synthase
PGSC0003DMG400010022	CUST_1319_PI426222305	PGSC0003DMP400017707	2.52583	Patatin 3
PGSC0003DMG400004414	CUST_15638_PI426222305	PGSC0003DMP400007836	2.52468	Glutathione S-transferase
PGSC0003DMG400004822	CUST_30196_PI426222305	PGSC0003DMP400008551	2.51513	Oxidoreductase
PGSC0003DMG400004386	CUST_51376_PI426222305	PGSC0003DMP400007787	2.50897	Conserved gene of unknown function
PGSC0003DMG400013469	CUST_31345_PI426222305	PGSC0003DMP400023825	2.50719	Conserved gene of unknown function
PGSC0003DMG400000731	CUST_46837_PI426222305	PGSC0003DMP400001424	2.50555	Response to dessication RD2
PGSC0003DMG400023518	CUST_14385_PI426222305	PGSC0003DMP400040713	2.49987	ZPT2-14
PGSC0003DMG400020618	CUST_29241_PI426222305	PGSC0003DMP400035832	2.49756	Tropinone reductase homolog
PGSC0003DMG400026046	CUST_17751_PI426222305	PGSC0003DMP400045198	2.49616	Ethylene-responsive transcription factor 13
PGSC0003DMG400030546	CUST_11151_PI426222305	PGSC0003DMP400053166	2.4893	Conserved gene of unknown function
PGSC0003DMG400003321	CUST_45562_PI426222305	PGSC0003DMP400005955	2.47794	Conserved gene of unknown function
PGSC0003DMG400033636	CUST_48554_PI426222305	PGSC0003DMP400056122	2.47295	Cytochrome P450
PGSC0003DMG400008744	CUST_32607_PI426222305	PGSC0003DMP400015378	2.46592	Formate dehydrogenase, mitochondrial
PGSC0003DMG400023832	CUST_47711_PI426222305	PGSC0003DMP400041221	2.46265	Fatty acid desaturase
PGSC0003DMG400001528	CUST_5024_PI426222305	PGSC0003DMP400002757	2.46086	Class II chitinase
PGSC0003DMG400021634	CUST_45758_PI426222305	PGSC0003DMP400037511	2.45763	ACL062Cp
PGSC0003DMG400000667	CUST_34699_PI426222305	PGSC0003DMP400001314	2.45649	Glutathione S-transferase MSR-1
PGSC0003DMG401023841	CUST_47707_PI426222305	PGSC0003DMP400041235	2.4379	Sterol desaturase
PGSC0003DMG400014614	CUST_30838_PI426222305	PGSC0003DMP400025743	2.42838	Conserved gene of unknown function
PGSC0003DMG400023458	CUST_14266_PI426222305	PGSC0003DMP400040591	2.42106	Phenylalanine ammonia-lyase
PGSC0003DMG400047336	CUST_9561_PI426222305	PGSC0003DMP400069440	2.41868	ACRE 132
PGSC0003DMG400017334	CUST_18901_PI426222305	PGSC0003DMP400030290	2.40473	Heat shock factor protein
PGSC0003DMG400004940	CUST_32264_PI426222305	PGSC0003DMP400008792	2.40074	Conserved gene of unknown function
PGSC0003DMG400018011	CUST_51034_PI426222305	PGSC0003DMP400031413	2.39438	Conserved gene of unknown function
PGSC0003DMG400022430	CUST_15763_PI426222305	PGSC0003DMP400038895	2.39252	Polyphenoloxidase
PGSC0003DMG401027133	CUST_30284_PI426222305	PGSC0003DMP400047137	2.39112	UDP-glucosyltransferase family 1 protein
PGSC0003DMG402027133	CUST_30406_PI426222305	PGSC0003DMP400047141	2.38782	UDP-glucosyltransferase family 1 protein
PGSC0003DMG400030503	CUST_11079_PI426222305	PGSC0003DMP400053071	2.38762	Conserved gene of unknown function
PGSC0003DMG401027133	CUST_30431_PI426222305	PGSC0003DMP400047138	2.38592	UDP-glucosyltransferase family 1 protein
PGSC0003DMG400025246	CUST_48628_PI426222305	PGSC0003DMP400043824	2.37556	Histone H3.2
PGSC0003DMG400031772	CUST_45189_PI426222305	PGSC0003DMP400055004	2.37469	Gene of unknown function
PGSC0003DMG400025446	CUST_50034_PI426222305	PGSC0003DMP400044135	2.37372	Gene of unknown function
PGSC0003DMG400025128	CUST_19309_PI426222305	PGSC0003DMP400043611	2.36585	Conserved gene of unknown function
PGSC0003DMG400000782	CUST_43248_PI426222305	PGSC0003DMP400001495	2.36576	Extensin (ext)
PGSC0003DMG400004534	CUST_52537_PI426222305	PGSC0003DMP400008009	2.36486	Inosine-uridine preferring nucleoside hydrolase
PGSC0003DMG402008946	CUST_5855_PI426222305	PGSC0003DMP400015738	2.36256	Desacetoxyvindoline 4-hydroxylase
PGSC0003DMG400030164	CUST_48620_PI426222305	PGSC0003DMP400052535	2.35669	Avr9/Cf-9 rapidly elicited protein 180
PGSC0003DMG400031236	CUST_41846_PI426222305	PGSC0003DMP400054434	2.35103	Non-specific lipid-transfer protein
PGSC0003DMG400010538	CUST_45030_PI426222305	PGSC0003DMP400018635	2.3376	CYP72A54
PGSC0003DMG400013176	CUST_24436_PI426222305	PGSC0003DMP400023312	2.33694	DUF26 domain-containing protein 2
PGSC0003DMG400024967	CUST_3470_PI426222305	PGSC0003DMP400043334	2.30539	Peroxidase
PGSC0003DMG400010022	CUST_836_PI426222305	PGSC0003DMP400017708	2.29998	Patatin 3
PGSC0003DMG400026801	CUST_31131_PI426222305	PGSC0003DMP400046545	2.28718	Formate dehydrogenase
PGSC0003DMG400013116	CUST_46332_PI426222305	PGSC0003DMP400023230	2.28318	Tom
PGSC0003DMG400003461	CUST_21783_PI426222305	PGSC0003DMP400006164	2.28068	3-hydroxy-3-methylglutaryl coenzyme A reductase
PGSC0003DMG400019578	CUST_34593_PI426222305	PGSC0003DMP400033996	2.2752	Conserved gene of unknown function
PGSC0003DMG400007233	CUST_30605_PI426222305	PGSC0003DMP400012828	2.26829	CXE carboxylesterase
PGSC0003DMG400023445	CUST_14198_PI426222305	PGSC0003DMP400040564	2.26572	Spotted leaf protein
PGSC0003DMG400018700	CUST_4556_PI426222305	PGSC0003DMP400032597	2.25708	Anthranilate N-benzoyltransferase protein
PGSC0003DMG401010492	CUST_47562_PI426222305	PGSC0003DMP400018564	2.25051	Acidic class II 1,3-beta-glucanase
PGSC0003DMG400005444	CUST_49790_PI426222305	PGSC0003DMP400009612	2.249	Tryptophan decarboxylase
PGSC0003DMG400003195	CUST_10372_PI426222305	PGSC0003DMP400005769	2.24395	Cf-2.2
PGSC0003DMG400002943	CUST_4136_PI426222305	PGSC0003DMP400005301	2.22313	Microsomal omega-6-desaturase
PGSC0003DMG400013199	CUST_51417_PI426222305	PGSC0003DMP400023346	2.22097	Conserved gene of unknown function
PGSC0003DMG400026260	CUST_36882_PI426222305	PGSC0003DMP400045575	2.21716	AP2 domain class transcription factor
PGSC0003DMG400039290	CUST_34614_PI426222305	PGSC0003DMP400061394	2.21459	Retrotransposon gag protein
PGSC0003DMG400006506	CUST_45405_PI426222305	PGSC0003DMP400011528	2.20696	Cysteine synthase
PGSC0003DMG400013546	CUST_26827_PI426222305	PGSC0003DMP400023981	2.19884	Sucrose synthase 2
PGSC0003DMG400026155	CUST_38274_PI426222305	PGSC0003DMP400045384	2.19592	S-locus-specific glycoprotein S6
PGSC0003DMG401030920	CUST_35353_PI426222305	PGSC0003DMP400053863	2.19573	Cucumber peeling cupredoxin
PGSC0003DMG400022923	CUST_47230_PI426222305	PGSC0003DMP400039757	2.18346	Cold-inducible protein
PGSC0003DMG402027133	CUST_30404_PI426222305	PGSC0003DMP400047139	2.18188	UDP-glucosyltransferase family 1 protein
PGSC0003DMG400022493	CUST_17280_PI426222305	PGSC0003DMP400038995	2.17927	Gibberellin receptor GID1
PGSC0003DMG400004575	CUST_20749_PI426222305	PGSC0003DMP400008083	2.17658	Gene of unknown function
PGSC0003DMG400001932	CUST_43668_PI426222305	PGSC0003DMP400003446	2.17529	6-phosphogluconate dehydrogenase, decarboxylating
PGSC0003DMG400013546	CUST_26806_PI426222305	PGSC0003DMP400023978	2.16993	Sucrose synthase 2
PGSC0003DMG400022392	CUST_15924_PI426222305	PGSC0003DMP400038813	2.1604	Reticuline oxidase
PGSC0003DMG400031454	CUST_51312_PI426222305	PGSC0003DMP400054757	2.16018	UDP-glucose:glucosyltransferase
PGSC0003DMG400006841	CUST_13468_PI426222305	PGSC0003DMP400012122	2.15733	SBT4B protein
PGSC0003DMG400013546	CUST_26822_PI426222305	PGSC0003DMP400023980	2.15373	Sucrose synthase 2
PGSC0003DMG402023841	CUST_47699_PI426222305	PGSC0003DMP400041236	2.14823	Sterol desaturase
PGSC0003DMG400030134	CUST_9901_PI426222305	PGSC0003DMP400052492	2.13608	MLO1
PGSC0003DMG400031771	CUST_45144_PI426222305	PGSC0003DMP400055002	2.13507	O-methyltransferase
PGSC0003DMG400022341	CUST_15966_PI426222305	PGSC0003DMP400038710	2.12505	Suberization-associated anionic peroxidase 2
PGSC0003DMG400013096	CUST_19714_PI426222305	PGSC0003DMP400023185	2.12442	Germin 12
PGSC0003DMG400010639	CUST_45276_PI426222305	PGSC0003DMP400018800	2.11738	S-adenosylmethionine-dependent methyltransferase
PGSC0003DMG400005498	CUST_46357_PI426222305	PGSC0003DMP400009691	2.1161	Multifunctional protein
PGSC0003DMG400009792	CUST_51853_PI426222305	PGSC0003DMP400017288	2.10541	Cytochrome P450 71D7
PGSC0003DMG400005783	CUST_25173_PI426222305	PGSC0003DMP400010255	2.10532	Plant cell wall protein SlTFR88
PGSC0003DMG400016792	CUST_48867_PI426222305	PGSC0003DMP400029336	2.10243	Avr9/Cf-9 rapidly elicited protein 75
PGSC0003DMG400010310	CUST_23203_PI426222305	PGSC0003DMP400018209	2.1003	Cytochrome P450 hydroxylase
PGSC0003DMG400027283	CUST_21375_PI426222305	PGSC0003DMP400047457	2.09199	AT-HSFB3 (Arabidopsis thaliana heat shock transcription factor B3)
PGSC0003DMG400018254	CUST_35806_PI426222305	PGSC0003DMP400031800	2.08893	Germin 3
PGSC0003DMG400018150	CUST_11726_PI426222305	PGSC0003DMP400031625	2.08868	Phosphate/phosphoenolpyruvate translocator
PGSC0003DMG400022979	CUST_42444_PI426222305	PGSC0003DMP400039843	2.08469	Inactive purple acid phosphatase 27
PGSC0003DMG400003739	CUST_7717_PI426222305	PGSC0003DMP400006675	2.08454	Conserved gene of unknown function
PGSC0003DMG400005468	CUST_50925_PI426222305	PGSC0003DMP400009648	2.08451	ATP binding protein
PGSC0003DMG400017400	CUST_34281_PI426222305	PGSC0003DMP400030392	2.08419	Mutt domain protein
PGSC0003DMG400018789	CUST_40328_PI426222305	PGSC0003DMP400032745	2.06159	Pepper esterase
PGSC0003DMG400014779	CUST_46779_PI426222305	PGSC0003DMP400026006	2.04944	Aromatic amino acid decarboxylase 1A
PGSC0003DMG400002168	CUST_51607_PI426222305	PGSC0003DMP400003874	2.0476	Glutathione S-transferase
PGSC0003DMG400018700	CUST_4441_PI426222305	PGSC0003DMP400032596	2.04063	Anthranilate N-benzoyltransferase protein
PGSC0003DMG400035573	CUST_23003_PI426222305	PGSC0003DMP400057677	2.0328	Glucosyltransferase
PGSC0003DMG400007223	CUST_30516_PI426222305	PGSC0003DMP400012804	2.02936	GTP-binding protein
PGSC0003DMG400019413	CUST_35087_PI426222305	PGSC0003DMP400033726	2.02791	Conserved gene of unknown function
PGSC0003DMG400025443	CUST_50033_PI426222305	PGSC0003DMP400044132	2.0271	Gene of unknown function
PGSC0003DMG400012151	CUST_10476_PI426222305	PGSC0003DMP400021473	2.02104	Ring finger protein
PGSC0003DMG400002174	CUST_51601_PI426222305	PGSC0003DMP400003883	2.01966	Glutathione S-transferase
PGSC0003DMG400025246	CUST_48636_PI426222305	PGSC0003DMP400043823	2.01312	Histone H3.2
PGSC0003DMG400017160	CUST_28323_PI426222305	PGSC0003DMP400029970	2.01193	Cyanate hydratase
PGSC0003DMG400032814	CUST_52338_PI426222305	PGSC0003DMP400055712	2.00862	AGG2
PGSC0003DMG401006333	CUST_36370_PI426222305	PGSC0003DMP400011232	2.00717	Histone H3.2
PGSC0003DMG401026519	CUST_33945_PI426222305	PGSC0003DMP400046079	2.00673	Avr9/Cf-9 rapidly elicited protein 141
PGSC0003DMG402023845	CUST_47713_PI426222305	PGSC0003DMP400041243	2.00661	Fatty acid desaturase
PGSC0003DMG400013099	CUST_19689_PI426222305	PGSC0003DMP400023194	2.00632	Conserved gene of unknown function
PGSC0003DMG400020709	CUST_19821_PI426222305	PGSC0003DMP400036007	2.00298	Germin 12
PGSC0003DMG400001119	CUST_19475_PI426222305	PGSC0003DMP400002077	1.99744	Histone H3.2
PGSC0003DMG400026944	CUST_16499_PI426222305	PGSC0003DMP400046772	1.99538	UPF0497 membrane protein 8
PGSC0003DMG400034672	CUST_38972_PI426222305	PGSC0003DMP400056776	1.99196	Glucosyl/glucuronosyl transferases
PGSC0003DMG400006679	CUST_47196_PI426222305	PGSC0003DMP400011814	1.99148	Peroxidase 2
PGSC0003DMG400014094	CUST_52119_PI426222305	PGSC0003DMP400024793	1.99023	2,4-dienoyl-CoA reductase
PGSC0003DMG400005498	CUST_46356_PI426222305	PGSC0003DMP400009690	1.98967	Multifunctional protein
PGSC0003DMG400015352	CUST_36266_PI426222305	PGSC0003DMP400026917	1.98128	Serine/threonine-protein kinase bri1
PGSC0003DMG400025444	CUST_50042_PI426222305	PGSC0003DMP400044133	1.97666	Gene of unknown function
PGSC0003DMG400000505	CUST_1009_PI426222305	PGSC0003DMP400000994	1.95694	Alpha-DOX1
PGSC0003DMG400014867	CUST_9829_PI426222305	PGSC0003DMP400026173	1.95401	Peroxidase
PGSC0003DMG400026871	CUST_51776_PI426222305	PGSC0003DMP400046653	1.95176	Cytochrome P450
PGSC0003DMG401024140	CUST_40700_PI426222305	PGSC0003DMP400041742	1.94644	PAE
PGSC0003DMG401028367	CUST_19315_PI426222305	PGSC0003DMP400049331	1.94503	Esterase PIR7B
PGSC0003DMG400014303	CUST_26440_PI426222305	PGSC0003DMP400025196	1.94274	Conserved gene of unknown function
PGSC0003DMG400015510	CUST_16128_PI426222305	PGSC0003DMP400027184	1.94177	Conserved gene of unknown function
PGSC0003DMG402023844	CUST_47723_PI426222305	PGSC0003DMP400041241	1.93822	Fatty acid desaturase
PGSC0003DMG402028027	CUST_10113_PI426222305	PGSC0003DMP400048711	1.93653	Transaldolase
PGSC0003DMG400034083	CUST_52811_PI426222305	PGSC0003DMP400056347	1.9286	Mitochondrial phosphate translocator
PGSC0003DMG401003815	CUST_34797_PI426222305	PGSC0003DMP400006792	1.92553	Ankyrin repeat-containing protein
PGSC0003DMG400017233	CUST_28336_PI426222305	PGSC0003DMP400030113	1.92321	Ethylene-responsive transcription factor
PGSC0003DMG400025451	CUST_50047_PI426222305	PGSC0003DMP400044139	1.92313	Gene of unknown function
PGSC0003DMG400014577	CUST_11012_PI426222305	PGSC0003DMP400025681	1.9213	Receptor kinase
PGSC0003DMG402001531	CUST_4944_PI426222305	PGSC0003DMP400002766	1.89872	Chitinase 134
PGSC0003DMG400013099	CUST_19798_PI426222305	PGSC0003DMP400023199	1.89743	Conserved gene of unknown function
PGSC0003DMG400025934	CUST_14574_PI426222305	PGSC0003DMP400044999	1.89638	Conserved gene of unknown function
PGSC0003DMG400013894	CUST_24334_PI426222305	PGSC0003DMP400024510	1.89493	1-aminocyclopropane-1-carboxylate oxidase 2
PGSC0003DMG400010597	CUST_44636_PI426222305	PGSC0003DMP400018733	1.89443	Gene of unknown function
PGSC0003DMG400021116	CUST_24523_PI426222305	PGSC0003DMP400036600	1.88759	UDP-glucoronosyl/UDP-glucosyl transferase family protein
PGSC0003DMG400029214	CUST_52038_PI426222305	PGSC0003DMP400050871	1.87958	BURP domain-containing protein
PGSC0003DMG403011252	CUST_25491_PI426222305	PGSC0003DMP400019918	1.87355	Linalool synthase
PGSC0003DMG400030503	CUST_11075_PI426222305	PGSC0003DMP400053070	1.87344	Conserved gene of unknown function
PGSC0003DMG400005476	CUST_41676_PI426222305	PGSC0003DMP400009657	1.8688	Ocs element-binding factor
PGSC0003DMG402028027	CUST_10129_PI426222305	PGSC0003DMP400048712	1.86377	Transaldolase
PGSC0003DMG400025747	CUST_14708_PI426222305	PGSC0003DMP400044590	1.85978	Conserved gene of unknown function
PGSC0003DMG400018779	CUST_2648_PI426222305	PGSC0003DMP400032726	1.85977	LEDI-5c protein
PGSC0003DMG400034352	CUST_51158_PI426222305	PGSC0003DMP400056456	1.8508	Anthranilate N-benzoyltransferase protein
PGSC0003DMG400010761	CUST_16413_PI426222305	PGSC0003DMP400019040	1.85037	Gene of unknown function
PGSC0003DMG400031148	CUST_36540_PI426222305	PGSC0003DMP400054264	1.84613	Oxidoreductase
PGSC0003DMG400012087	CUST_45635_PI426222305	PGSC0003DMP400021367	1.84541	AP2/ERF domain-containing transcription factor
PGSC0003DMG400009405	CUST_18969_PI426222305	PGSC0003DMP400016626	1.83277	Ring finger protein
PGSC0003DMG400037933	CUST_33157_PI426222305	PGSC0003DMP400060037	1.8298	N-hydroxycinnamoyl-CoA:tyramine N-hydroxycinnamoyl transferase THT1-3
PGSC0003DMG400025084	CUST_36519_PI426222305	PGSC0003DMP400043523	1.8298	Peroxidase 4
PGSC0003DMG400003369	CUST_47879_PI426222305	PGSC0003DMP400006030	1.82578	Conserved gene of unknown function
PGSC0003DMG400013099	CUST_19902_PI426222305	PGSC0003DMP400023195	1.82484	Conserved gene of unknown function
PGSC0003DMG400013099	CUST_19778_PI426222305	PGSC0003DMP400023193	1.81393	Conserved gene of unknown function
PGSC0003DMG401001531	CUST_5133_PI426222305	PGSC0003DMP400002761	1.80959	Conserved gene of unknown function
PGSC0003DMG400024689	CUST_12401_PI426222305	PGSC0003DMP400042721	1.80881	Lipoxygenase
PGSC0003DMG400014710	CUST_45997_PI426222305	PGSC0003DMP400025920	1.78482	Enzyme of the cupin superfamily
PGSC0003DMG400024998	CUST_43276_PI426222305	PGSC0003DMP400043385	1.77777	Conserved gene of unknown function
PGSC0003DMG400034790	CUST_36120_PI426222305	PGSC0003DMP400056894	1.77221	P69B protein
PGSC0003DMG400005078	CUST_9018_PI426222305	PGSC0003DMP400009044	1.77205	Conserved gene of unknown function
PGSC0003DMG400002123	CUST_339_PI426222305	PGSC0003DMP400003804	1.76026	Ripening regulated protein DDTFR18
PGSC0003DMG400018275	CUST_35771_PI426222305	PGSC0003DMP400031838	1.75981	Germin
PGSC0003DMG400006681	CUST_47198_PI426222305	PGSC0003DMP400011816	1.75744	Cationic peroxidase 1
PGSC0003DMG400000334	CUST_26521_PI426222305	PGSC0003DMP400000650	1.75467	Calmodulin binding protein
PGSC0003DMG400008600	CUST_50678_PI426222305	PGSC0003DMP400015119	1.75282	UDP-glucosyltransferase
PGSC0003DMG400024093	CUST_37029_PI426222305	PGSC0003DMP400041677	1.75124	Ci21B protein
PGSC0003DMG400031832	CUST_37989_PI426222305	PGSC0003DMP400055104	1.74825	Hexose transporter
PGSC0003DMG400019437	CUST_17229_PI426222305	PGSC0003DMP400033772	1.74754	Pathogen-and wound-inducible antifungal protein CBP20
PGSC0003DMG400016889	CUST_49105_PI426222305	PGSC0003DMP400029515	1.73484	GNS1/SUR4 membrane family protein
PGSC0003DMG400007331	CUST_43019_PI426222305	PGSC0003DMP400012980	1.73017	Acetylglucosaminyltransferase
PGSC0003DMG400007331	CUST_43044_PI426222305	PGSC0003DMP400012979	1.71992	Acetylglucosaminyltransferase
PGSC0003DMG400018679	CUST_8962_PI426222305	PGSC0003DMP400032562	1.71269	3-hydroxy-3-methylglutaryl-coenzyme A reductase 3
PGSC0003DMG400028214	CUST_2571_PI426222305	PGSC0003DMP400049041	1.70609	NADH:cytochrome b5 reductase
PGSC0003DMG400010224	CUST_41938_PI426222305	PGSC0003DMP400018074	1.70588	Phytophthora-inhibited protease 1
PGSC0003DMG401028367	CUST_19448_PI426222305	PGSC0003DMP400049332	1.70538	Esterase PIR7B
PGSC0003DMG400025842	CUST_14668_PI426222305	PGSC0003DMP400044834	1.69875	Anthranilate N-hydroxycinnamoyl/benzoyltransferase
PGSC0003DMG400002609	CUST_9554_PI426222305	PGSC0003DMP400004662	1.69764	Clavaminate synthase
PGSC0003DMG400019278	CUST_37666_PI426222305	PGSC0003DMP400033499	1.69605	ATP binding protein
PGSC0003DMG400020937	CUST_40985_PI426222305	PGSC0003DMP400036350	1.67968	Copia-type polyprotein
PGSC0003DMG400007258	CUST_21911_PI426222305	PGSC0003DMP400012869	1.67808	Tyrosine specific protein phosphatase and dual specificity protein phosphatase
PGSC0003DMG400014095	CUST_52117_PI426222305	PGSC0003DMP400024795	1.67751	2,4-dienoyl-CoA reductase
PGSC0003DMG400001495	CUST_5193_PI426222305	PGSC0003DMP400002694	1.67577	Ribonucleoprotein, chloroplast
PGSC0003DMG401023844	CUST_47706_PI426222305	PGSC0003DMP400041239	1.67471	Fatty acid desaturase
PGSC0003DMG400023543	CUST_14202_PI426222305	PGSC0003DMP400040759	1.66969	Conserved gene of unknown function
PGSC0003DMG400042301	CUST_16579_PI426222305	PGSC0003DMP400064405	1.66542	SAUR family protein
PGSC0003DMG400012828	CUST_8931_PI426222305	PGSC0003DMP400022715	1.66196	Class II ethylene responsive element binding factor
PGSC0003DMG400013099	CUST_19729_PI426222305	PGSC0003DMP400023201	1.6599	Conserved gene of unknown function
PGSC0003DMG400001948	CUST_37697_PI426222305	PGSC0003DMP400003480	1.65423	Copalyl diphosphate synthase
PGSC0003DMG402009815	CUST_47506_PI426222305	PGSC0003DMP400017319	1.65179	Major latex
PGSC0003DMG400020431	CUST_19034_PI426222305	PGSC0003DMP400035490	1.64378	Conserved gene of unknown function
PGSC0003DMG400024976	CUST_3565_PI426222305	PGSC0003DMP400043347	1.64208	Metal transporter
PGSC0003DMG400008724	CUST_49216_PI426222305	PGSC0003DMP400015342	1.64109	Oxidoreductase
PGSC0003DMG400017167	CUST_28250_PI426222305	PGSC0003DMP400029980	1.63358	Protein kinase 1
PGSC0003DMG400023731	CUST_23101_PI426222305	PGSC0003DMP400041066	1.63301	Glycosyltransferase
PGSC0003DMG400002609	CUST_9451_PI426222305	PGSC0003DMP400004661	1.63128	Clavaminate synthase
PGSC0003DMG400016749	CUST_12265_PI426222305	PGSC0003DMP400029285	1.62951	TMV-induced protein I
PGSC0003DMG400024976	CUST_3619_PI426222305	PGSC0003DMP400043348	1.61933	Metal transporter
PGSC0003DMG402011377	CUST_37315_PI426222305	PGSC0003DMP400020148	1.61872	UDP-glucuronate decarboxylase 3
PGSC0003DMG400018801	CUST_40346_PI426222305	PGSC0003DMP400032776	1.61714	Short chain alcohol dehydrogenase
PGSC0003DMG400002123	CUST_295_PI426222305	PGSC0003DMP400003803	1.60673	Ripening regulated protein DDTFR18
PGSC0003DMG400006367	CUST_43845_PI426222305	PGSC0003DMP400011295	1.6035	Cytochrome P450 92B1
PGSC0003DMG400016221	CUST_26266_PI426222305	PGSC0003DMP400028334	1.60183	14-3-3 16R
PGSC0003DMG400009671	CUST_39565_PI426222305	PGSC0003DMP400017087	1.59993	Plant-specific domain TIGR01615 family protein
PGSC0003DMG400014095	CUST_52118_PI426222305	PGSC0003DMP400024794	1.59646	2,4-dienoyl-CoA reductase
PGSC0003DMG400027338	CUST_38954_PI426222305	PGSC0003DMP400047535	1.58024	UDP-glucose:glucosyltransferase
PGSC0003DMG402027133	CUST_30372_PI426222305	PGSC0003DMP400047140	1.57326	UDP-glucosyltransferase family 1 protein
PGSC0003DMG400024661	CUST_12872_PI426222305	PGSC0003DMP400042691	1.57181	Brassinosteroid LRR receptor kinase
PGSC0003DMG400019445	CUST_17316_PI426222305	PGSC0003DMP400033804	1.5711	ATP-binding component of a transport system
PGSC0003DMG400001698	CUST_28176_PI426222305	PGSC0003DMP400003050	1.5695	Ankyrin repeat-containing protein
PGSC0003DMG400019937	CUST_49070_PI426222305	PGSC0003DMP400034606	1.56945	Dehydration-responsive protein RD22
PGSC0003DMG400029179	CUST_50968_PI426222305	PGSC0003DMP400050816	1.56426	Gene of unknown function
PGSC0003DMG400031771	CUST_45178_PI426222305	PGSC0003DMP400055003	1.55643	O-methyltransferase
PGSC0003DMG400014649	CUST_30797_PI426222305	PGSC0003DMP400025805	1.55173	Conserved gene of unknown function
PGSC0003DMG400001059	CUST_49723_PI426222305	PGSC0003DMP400001976	1.54516	Serine/threonine-protein kinase PBS1
PGSC0003DMG400013099	CUST_19846_PI426222305	PGSC0003DMP400023200	1.54429	Conserved gene of unknown function
PGSC0003DMG400016493	CUST_31591_PI426222305	PGSC0003DMP400028841	1.54303	Gene of unknown function
PGSC0003DMG400007294	CUST_30843_PI426222305	PGSC0003DMP400012920	1.54211	Multidrug/pheromone exporter, MDR family, ABC transporter family
PGSC0003DMG400016847	CUST_48546_PI426222305	PGSC0003DMP400029445	1.5397	Conserved gene of unknown function
PGSC0003DMG400022043	CUST_34313_PI426222305	PGSC0003DMP400038123	1.53631	DNA binding protein
PGSC0003DMG401001531	CUST_5339_PI426222305	PGSC0003DMP400002762	1.53589	Conserved gene of unknown function
PGSC0003DMG400000334	CUST_26687_PI426222305	PGSC0003DMP400000651	1.53284	Calmodulin binding protein
PGSC0003DMG400022208	CUST_15240_PI426222305	PGSC0003DMP400038445	1.52377	Endo-1,4-beta-glucanase
PGSC0003DMG400026384	CUST_33640_PI426222305	PGSC0003DMP400045799	1.51014	Serine/threonine protein kinase family protein
PGSC0003DMG400029419	CUST_8311_PI426222305	PGSC0003DMP400051232	1.50861	Syringolide-induced protein 14-1-1
PGSC0003DMG400016623	CUST_35940_PI426222305	PGSC0003DMP400029063	1.50834	Cytochrome P450
PGSC0003DMG400007916	CUST_21088_PI426222305	PGSC0003DMP400013959	1.50622	Gene of unknown function
PGSC0003DMG400042041	CUST_16152_PI426222305	PGSC0003DMP400064145	1.50332	Plant cell wall protein SlTFR88
PGSC0003DMG400003311	CUST_51153_PI426222305	PGSC0003DMP400005944	1.50194	Conserved gene of unknown function
PGSC0003DMG401010492	CUST_47551_PI426222305	PGSC0003DMP400018566	1.49879	Acidic class II 1,3-beta-glucanase
PGSC0003DMG400018276	CUST_35817_PI426222305	PGSC0003DMP400031839	1.49841	Germin
PGSC0003DMG400010373	CUST_42590_PI426222305	PGSC0003DMP400018324	1.49285	Iron-regulated transporter 1
PGSC0003DMG400022342	CUST_15999_PI426222305	PGSC0003DMP400038711	1.49022	Suberization-associated anionic peroxidase
PGSC0003DMG400026871	CUST_51774_PI426222305	PGSC0003DMP400046654	1.48873	Cytochrome P450
PGSC0003DMG400033874	CUST_13799_PI426222305	PGSC0003DMP400056248	1.48029	Malic enzyme
PGSC0003DMG400030144	CUST_49555_PI426222305	PGSC0003DMP400052506	1.4788	Kinase
PGSC0003DMG400043512	CUST_26817_PI426222305	PGSC0003DMP400065616	1.47407	Cytochrome P450
PGSC0003DMG400029028	CUST_23728_PI426222305	PGSC0003DMP400050565	1.47147	2-oxoglutarate-dependent dioxygenase
PGSC0003DMG402024140	CUST_40697_PI426222305	PGSC0003DMP400041746	1.46873	PAE
PGSC0003DMG400015052	CUST_40661_PI426222305	PGSC0003DMP400026446	1.46814	BURP domain-containing protein
PGSC0003DMG400028330	CUST_19451_PI426222305	PGSC0003DMP400049265	1.46532	Transferase, transferring glycosyl groups
PGSC0003DMG400004899	CUST_33964_PI426222305	PGSC0003DMP400008716	1.46191	Alanine aminotransferase
PGSC0003DMG400021542	CUST_41614_PI426222305	PGSC0003DMP400037342	1.46156	CYP81B36
PGSC0003DMG400027749	CUST_47943_PI426222305	PGSC0003DMP400048252	1.45178	UPF0497 membrane protein PIMP1
PGSC0003DMG400021452	CUST_21744_PI426222305	PGSC0003DMP400037180	1.44357	AMP dependent ligase
PGSC0003DMG400031860	CUST_38047_PI426222305	PGSC0003DMP400055135	1.44032	Conserved gene of unknown function
PGSC0003DMG400011246	CUST_25623_PI426222305	PGSC0003DMP400019901	1.44013	Glyceraldehyde-3-phosphate dehydrogenase
PGSC0003DMG400017100	CUST_50286_PI426222305	PGSC0003DMP400029885	1.43455	Branched-chain amino acid aminotransferase
PGSC0003DMG400004824	CUST_30132_PI426222305	PGSC0003DMP400008560	1.43429	CYP92B3
PGSC0003DMG400030994	CUST_47066_PI426222305	PGSC0003DMP400053986	1.43317	Polygalacturonase-1 non-catalytic subunit beta
PGSC0003DMG400005494	CUST_46351_PI426222305	PGSC0003DMP400009681	1.43183	Gulonolactone oxidase
PGSC0003DMG400017919	CUST_35977_PI426222305	PGSC0003DMP400031256	1.42174	Conserved gene of unknown function
PGSC0003DMG401011377	CUST_37357_PI426222305	PGSC0003DMP400020146	1.42136	UDP-glucuronate decarboxylase 3
PGSC0003DMG400024961	CUST_3532_PI426222305	PGSC0003DMP400043321	1.4149	WRKY domain class transcription factor
PGSC0003DMG400004548	CUST_42332_PI426222305	PGSC0003DMP400008030	1.4145	Proteinase inhibitor type-2 CEVI57
PGSC0003DMG400012828	CUST_8963_PI426222305	PGSC0003DMP400022714	1.40995	Class II ethylene responsive element binding factor
PGSC0003DMG400013485	CUST_31659_PI426222305	PGSC0003DMP400023850	1.40409	ATP-citrate synthase
PGSC0003DMG400012238	CUST_10724_PI426222305	PGSC0003DMP400021650	1.40146	Ubiquitin fusion protein
PGSC0003DMG400018275	CUST_35781_PI426222305	PGSC0003DMP400031837	1.40014	Germin
PGSC0003DMG400016749	CUST_12260_PI426222305	PGSC0003DMP400029284	1.39891	TMV-induced protein I
PGSC0003DMG400028245	CUST_2083_PI426222305	PGSC0003DMP400049100	1.39624	Short-chain dehydrogenase/reductase 2
PGSC0003DMG400023392	CUST_14255_PI426222305	PGSC0003DMP400040448	1.3934	Small nuclear ribonucleoprotein E
PGSC0003DMG402025870	CUST_14652_PI426222305	PGSC0003DMP400044879	1.38938	Cysteine protease
PGSC0003DMG400021848	CUST_35226_PI426222305	PGSC0003DMP400037849	1.38786	Glucan endo-1,3-beta-glucosidase, basic vacuolar isoform GLB
PGSC0003DMG400010760	CUST_16309_PI426222305	PGSC0003DMP400019039	1.38767	Gene of unknown function
PGSC0003DMG400020456	CUST_26887_PI426222305	PGSC0003DMP400035532	1.38197	Phenylcoumaran benzylic ether reductase
PGSC0003DMG400005110	CUST_49880_PI426222305	PGSC0003DMP400009081	1.38051	PR1 protein
PGSC0003DMG400004150	CUST_11411_PI426222305	PGSC0003DMP400007422	1.37664	Protein disulfide isomerase
PGSC0003DMG400002387	CUST_47915_PI426222305	PGSC0003DMP400004251	1.37101	O-methyltransferase
PGSC0003DMG400016493	CUST_31583_PI426222305	PGSC0003DMP400028842	1.36797	Gene of unknown function
PGSC0003DMG400018212	CUST_35709_PI426222305	PGSC0003DMP400031720	1.36785	Germin E protein
PGSC0003DMG400006622	CUST_1718_PI426222305	PGSC0003DMP400011713	1.36147	Phosphoinositide-specific phospholipase C
PGSC0003DMG400008740	CUST_24325_PI426222305	PGSC0003DMP400015375	1.36001	Aconitase
PGSC0003DMG400032498	CUST_31729_PI426222305	PGSC0003DMP400055530	1.35859	Protein kinase
PGSC0003DMG400025454	CUST_50064_PI426222305	PGSC0003DMP400044142	1.35805	Gene of unknown function
PGSC0003DMG400003490	CUST_52179_PI426222305	PGSC0003DMP400006194	1.35598	Polygalacturonase
PGSC0003DMG400002134	CUST_472_PI426222305	PGSC0003DMP400003821	1.35513	Clathrin assembly protein
PGSC0003DMG400008740	CUST_24372_PI426222305	PGSC0003DMP400015374	1.3526	Aconitase
PGSC0003DMG400012623	CUST_906_PI426222305	PGSC0003DMP400022358	1.35029	NOI
PGSC0003DMG400026384	CUST_33730_PI426222305	PGSC0003DMP400045800	1.34809	Serine/threonine protein kinase family protein
PGSC0003DMG400024961	CUST_3535_PI426222305	PGSC0003DMP400043322	1.34589	WRKY domain class transcription factor
PGSC0003DMG400001759	CUST_41130_PI426222305	PGSC0003DMP400003147	1.34475	40S ribosomal protein S23
PGSC0003DMG400006327	CUST_36375_PI426222305	PGSC0003DMP400011221	1.32997	Conserved gene of unknown function
PGSC0003DMG400026398	CUST_33621_PI426222305	PGSC0003DMP400045827	1.32534	Ribosomal protein L11
PGSC0003DMG400004401	CUST_44978_PI426222305	PGSC0003DMP400007809	1.32165	Kinase
PGSC0003DMG400031551	CUST_52476_PI426222305	PGSC0003DMP400054893	1.31681	Conserved gene of unknown function
PGSC0003DMG400011336	CUST_8449_PI426222305	PGSC0003DMP400020068	1.31403	Hypoxia-responsive family protein
PGSC0003DMG400012584	CUST_24006_PI426222305	PGSC0003DMP400022290	1.31103	LIM domain containing protein
PGSC0003DMG400026384	CUST_33709_PI426222305	PGSC0003DMP400045801	1.3055	Serine/threonine protein kinase family protein
PGSC0003DMG400033932	CUST_50710_PI426222305	PGSC0003DMP400056336	1.30481	Cytochrome P450 hydroxylase
PGSC0003DMG400013888	CUST_15909_PI426222305	PGSC0003DMP400024494	1.30367	Avr9/Cf-9 rapidly elicited protein 20
PGSC0003DMG400018276	CUST_35784_PI426222305	PGSC0003DMP400031840	1.30341	Germin
PGSC0003DMG400032759	CUST_52825_PI426222305	PGSC0003DMP400055657	1.30248	Glycosyltransferase
PGSC0003DMG400007258	CUST_21890_PI426222305	PGSC0003DMP400012868	1.3013	Tyrosine specific protein phosphatase and dual specificity protein phosphatase
PGSC0003DMG402008946	CUST_5724_PI426222305	PGSC0003DMP400015741	1.30062	Desacetoxyvindoline 4-hydroxylase
PGSC0003DMG401017380	CUST_34235_PI426222305	PGSC0003DMP400030353	1.29862	Cytosolic acetoacetyl-coenzyme A thiolase
PGSC0003DMG400014442	CUST_15482_PI426222305	PGSC0003DMP400025441	1.29826	Flavonoid 3-hydroxylase
PGSC0003DMG400032498	CUST_31736_PI426222305	PGSC0003DMP400055529	1.29284	Protein kinase
PGSC0003DMG400010900	CUST_25071_PI426222305	PGSC0003DMP400019263	1.29152	Cytosolic acetoacetyl-coenzyme A thiolase
PGSC0003DMG400005906	CUST_40024_PI426222305	PGSC0003DMP400010459	1.29033	Conserved gene of unknown function
PGSC0003DMG400019126	CUST_19979_PI426222305	PGSC0003DMP400033229	1.289	Lactosylceramide 4-alpha-galactosyltransferase
PGSC0003DMG400001395	CUST_810_PI426222305	PGSC0003DMP400002524	1.26456	B12D
PGSC0003DMG400012584	CUST_24034_PI426222305	PGSC0003DMP400022292	1.25965	LIM domain containing protein
PGSC0003DMG400024259	CUST_5646_PI426222305	PGSC0003DMP400041967	1.25828	Receptor protein kinase zmpk1
PGSC0003DMG400002120	CUST_440_PI426222305	PGSC0003DMP400003795	1.25611	40S ribosomal protein S21e
PGSC0003DMG400007887	CUST_21093_PI426222305	PGSC0003DMP400013897	1.24845	Homeobox protein knotted-1-like LET12
PGSC0003DMG400014272	CUST_26402_PI426222305	PGSC0003DMP400025151	1.24762	(S)-N-methylcoclaurine 3'-hydroxylase isozyme
PGSC0003DMG400023978	CUST_40387_PI426222305	PGSC0003DMP400041444	1.24285	Mevalonate disphosphate decarboxylase
PGSC0003DMG400004264	CUST_45230_PI426222305	PGSC0003DMP400007586	1.23897	Thaumatin
PGSC0003DMG400030918	CUST_35365_PI426222305	PGSC0003DMP400053860	1.23837	Dicyanin
PGSC0003DMG400009447	CUST_31722_PI426222305	PGSC0003DMP400016700	1.23713	AR781
PGSC0003DMG400018735	CUST_48748_PI426222305	PGSC0003DMP400032650	1.2365	Dihydrolipoamide acetyltransferase component of pyruvate dehydrogenase
PGSC0003DMG401007101	CUST_18037_PI426222305	PGSC0003DMP400012596	1.23645	Conserved gene of unknown function
PGSC0003DMG400005541	CUST_20787_PI426222305	PGSC0003DMP400009762	1.23585	Hcr2-0A
PGSC0003DMG400016976	CUST_6911_PI426222305	PGSC0003DMP400029657	1.23584	Gene of unknown function
PGSC0003DMG400020321	CUST_42717_PI426222305	PGSC0003DMP400035286	1.23111	Sialin
PGSC0003DMG400014014	CUST_48557_PI426222305	PGSC0003DMP400024688	1.23087	F-box protein PP2-B10
PGSC0003DMG400029746	CUST_23952_PI426222305	PGSC0003DMP400051823	1.22843	Actin-101
PGSC0003DMG400004900	CUST_33952_PI426222305	PGSC0003DMP400008717	1.22619	Avr9/Cf-9 rapidly elicited protein 132
PGSC0003DMG400024260	CUST_5849_PI426222305	PGSC0003DMP400041968	1.22493	Receptor protein kinase zmpk1
PGSC0003DMG400000128	CUST_3087_PI426222305	PGSC0003DMP400000278	1.22397	Ubiquitin fusion protein
PGSC0003DMG400025953	CUST_14502_PI426222305	PGSC0003DMP400045012	1.22212	Conserved gene of unknown function
PGSC0003DMG400020340	CUST_42725_PI426222305	PGSC0003DMP400035331	1.21789	DNA binding protein
PGSC0003DMG400005661	CUST_6798_PI426222305	PGSC0003DMP400009971	1.21749	Conserved gene of unknown function
PGSC0003DMG400024056	CUST_31800_PI426222305	PGSC0003DMP400041618	1.21532	Extensin Dif54
PGSC0003DMG400030382	CUST_22688_PI426222305	PGSC0003DMP400052890	1.2152	Class III peroxidase
PGSC0003DMG400026916	CUST_16743_PI426222305	PGSC0003DMP400046726	1.21353	Fructokinase
PGSC0003DMG400010548	CUST_45050_PI426222305	PGSC0003DMP400018652	1.21215	Acyl-CoA oxidase ACX3
PGSC0003DMG400008950	CUST_5877_PI426222305	PGSC0003DMP400015748	1.21147	Calmodulin binding protein
PGSC0003DMG400019467	CUST_40433_PI426222305	PGSC0003DMP400033847	1.2112	Stress-associated protein 7
PGSC0003DMG400008358	CUST_41521_PI426222305	PGSC0003DMP400014669	1.20989	Small basic intrinsic protein 1-2
PGSC0003DMG400023115	CUST_32086_PI426222305	PGSC0003DMP400040040	1.20939	Cyclase family protein
PGSC0003DMG400026280	CUST_33237_PI426222305	PGSC0003DMP400045623	1.20665	Aromatic amino acid decarboxylase 2
PGSC0003DMG400027372	CUST_4465_PI426222305	PGSC0003DMP400047599	1.20315	LOB domain protein 1
PGSC0003DMG400012624	CUST_1252_PI426222305	PGSC0003DMP400022361	1.20198	Mitochondrial succinate dehydrogenase iron sulfur subunit
PGSC0003DMG400006842	CUST_13581_PI426222305	PGSC0003DMP400012123	1.19869	SBT4B protein
PGSC0003DMG400002272	CUST_35483_PI426222305	PGSC0003DMP400004053	1.19866	Transcription factor AP2-EREBP
PGSC0003DMG400004150	CUST_11392_PI426222305	PGSC0003DMP400007421	1.19667	Protein disulfide isomerase
PGSC0003DMG400002946	CUST_4184_PI426222305	PGSC0003DMP400005305	1.1949	UDP-glucosyltransferase
PGSC0003DMG400007295	CUST_30825_PI426222305	PGSC0003DMP400012921	1.19426	Multidrug/pheromone exporter, MDR family, ABC transporter family
PGSC0003DMG400000158	CUST_2872_PI426222305	PGSC0003DMP400000353	1.19132	Actin-depolymerizing factor 12
PGSC0003DMG400028751	CUST_40583_PI426222305	PGSC0003DMP400050080	1.18958	Conserved gene of unknown function
PGSC0003DMG400024719	CUST_12314_PI426222305	PGSC0003DMP400042806	1.18227	60S ribosomal protein L22
PGSC0003DMG400030445	CUST_22790_PI426222305	PGSC0003DMP400052979	1.1784	Peptidyl-prolyl cis-trans isomerase
PGSC0003DMG400011972	CUST_26786_PI426222305	PGSC0003DMP400021193	1.17318	Glucosyltransferase
PGSC0003DMG400025481	CUST_38510_PI426222305	PGSC0003DMP400044188	1.16646	WRKY domain class transcription factor
PGSC0003DMG400016243	CUST_26131_PI426222305	PGSC0003DMP400028369	1.16325	Conserved gene of unknown function
PGSC0003DMG400020649	CUST_11490_PI426222305	PGSC0003DMP400035879	1.16251	Cytochrome b-c1 complex subunit 8
PGSC0003DMG400009362	CUST_496_PI426222305	PGSC0003DMP400016558	1.16078	Conserved gene of unknown function
PGSC0003DMG400020896	CUST_51624_PI426222305	PGSC0003DMP400036296	1.16029	Glucosyl/glucuronosyl transferases
PGSC0003DMG400003468	CUST_51779_PI426222305	PGSC0003DMP400006171	1.15953	Actin depolymerizing factor 3
PGSC0003DMG400001438	CUST_1145_PI426222305	PGSC0003DMP400002602	1.15925	Chorismate mutase 1
PGSC0003DMG400033099	CUST_28795_PI426222305	PGSC0003DMP400055874	1.15834	Short chain dehydrogenase
PGSC0003DMG400015526	CUST_43794_PI426222305	PGSC0003DMP400027205	1.15269	An Arabidopsis thialiana chromosome BAC genomic sequence
PGSC0003DMG400030134	CUST_9986_PI426222305	PGSC0003DMP400052490	1.1514	MLO1
PGSC0003DMG400012168	CUST_10547_PI426222305	PGSC0003DMP400021503	1.13726	Na(+)/H(+) antiporter
PGSC0003DMG400001228	CUST_52030_PI426222305	PGSC0003DMP400002226	1.1322	Cytochrome b5
PGSC0003DMG400014442	CUST_15520_PI426222305	PGSC0003DMP400025442	1.12825	Flavonoid 3-hydroxylase
PGSC0003DMG400008445	CUST_48068_PI426222305	PGSC0003DMP400014822	1.12613	60S ribosomal protein L6
PGSC0003DMG400008673	CUST_50601_PI426222305	PGSC0003DMP400015232	1.12186	Endochitinase (Chitinase)
PGSC0003DMG400023925	CUST_13901_PI426222305	PGSC0003DMP400041362	1.12147	Ribosomal protein L25
PGSC0003DMG400012176	CUST_10472_PI426222305	PGSC0003DMP400021520	1.12014	GTP binding protein
PGSC0003DMG400000358	CUST_26524_PI426222305	PGSC0003DMP400000707	1.11889	Serine-threonine protein kinase, plant-type
PGSC0003DMG400015010	CUST_21415_PI426222305	PGSC0003DMP400026398	1.11466	Proline-rich protein
PGSC0003DMG400021836	CUST_49354_PI426222305	PGSC0003DMP400037827	1.11386	Chaperone protein DNAj
PGSC0003DMG400003358	CUST_45977_PI426222305	PGSC0003DMP400006014	1.11178	Exostosin
PGSC0003DMG400016776	CUST_48315_PI426222305	PGSC0003DMP400029316	1.11165	Cytochrome P450
PGSC0003DMG401024510	CUST_12941_PI426222305	PGSC0003DMP400042396	1.10897	Enolase
PGSC0003DMG400006622	CUST_1596_PI426222305	PGSC0003DMP400011714	1.10567	Phosphoinositide-specific phospholipase C
PGSC0003DMG400017628	CUST_33451_PI426222305	PGSC0003DMP400030790	1.09983	WRKY transcription factor
PGSC0003DMG400012875	CUST_4800_PI426222305	PGSC0003DMP400022802	1.09831	Protein disulfide isomerase L-2
PGSC0003DMG400027873	CUST_48184_PI426222305	PGSC0003DMP400048470	1.09397	Dihydrolipoamide succinyltransferase component of 2-oxoglutarate dehydrogenase
PGSC0003DMG400024638	CUST_13012_PI426222305	PGSC0003DMP400042647	1.09217	ATP synthase subunit gamma, mitochondrial
PGSC0003DMG400027873	CUST_48192_PI426222305	PGSC0003DMP400048471	1.08887	Dihydrolipoamide succinyltransferase component of 2-oxoglutarate dehydrogenase
PGSC0003DMG400000778	CUST_43262_PI426222305	PGSC0003DMP400001491	1.08843	GK17577
PGSC0003DMG400015710	CUST_44783_PI426222305	PGSC0003DMP400027549	1.08132	Gene of unknown function
PGSC0003DMG400016891	CUST_49104_PI426222305	PGSC0003DMP400029519	1.07999	Inositol polyphosphate 5-phosphatase
PGSC0003DMG400027919	CUST_49186_PI426222305	PGSC0003DMP400048550	1.07809	Aspartate aminotransferase
PGSC0003DMG400010490	CUST_47564_PI426222305	PGSC0003DMP400018562	1.07777	Acidic class II 1,3-beta-glucanase
PGSC0003DMG400030927	CUST_35367_PI426222305	PGSC0003DMP400053876	1.07581	Hemoglobin
PGSC0003DMG400006790	CUST_13630_PI426222305	PGSC0003DMP400012012	1.07423	Conserved gene of unknown function
PGSC0003DMG403006826	CUST_13526_PI426222305	PGSC0003DMP400012091	1.07122	Aldehyde oxidase
PGSC0003DMG400020356	CUST_42713_PI426222305	PGSC0003DMP400035355	1.07097	Mitochondrial uncoupling protein
PGSC0003DMG400005928	CUST_40107_PI426222305	PGSC0003DMP400010511	1.07004	Spotted leaf protein
PGSC0003DMG400015203	CUST_22387_PI426222305	PGSC0003DMP400026669	1.06913	Protein transport protein SEC61 subunit gamma
PGSC0003DMG400017593	CUST_43942_PI426222305	PGSC0003DMP400030723	1.06846	40S ribosomal protein S23
PGSC0003DMG400027693	CUST_41821_PI426222305	PGSC0003DMP400048166	1.06678	Conserved gene of unknown function
PGSC0003DMG402005729	CUST_6379_PI426222305	PGSC0003DMP400010168	1.05973	Wall-associated kinase
PGSC0003DMG400032190	CUST_27986_PI426222305	PGSC0003DMP400055389	1.05873	Acidic ribosomal protein P1a
PGSC0003DMG400030628	CUST_33687_PI426222305	PGSC0003DMP400053344	1.05689	Cytochrome-c oxidase
PGSC0003DMG402024332	CUST_24430_PI426222305	PGSC0003DMP400042108	1.05554	Peroxidase 27
PGSC0003DMG400021414	CUST_44125_PI426222305	PGSC0003DMP400037113	1.05255	N-acetyl-glutamate synthase
PGSC0003DMG400003890	CUST_28502_PI426222305	PGSC0003DMP400006918	1.04757	Transcription factor DcMYB4
PGSC0003DMG400005405	CUST_17234_PI426222305	PGSC0003DMP400009566	1.04542	Trafficking protein particle complex subunit
PGSC0003DMG400009142	CUST_9531_PI426222305	PGSC0003DMP400016099	1.04287	Callus-expressing factor
PGSC0003DMG400022104	CUST_51632_PI426222305	PGSC0003DMP400038206	1.03904	Polygalacturonase
PGSC0003DMG400021414	CUST_44158_PI426222305	PGSC0003DMP400037112	1.03854	N-acetyl-glutamate synthase
PGSC0003DMG400019413	CUST_35098_PI426222305	PGSC0003DMP400033725	1.03715	Conserved gene of unknown function
PGSC0003DMG400001948	CUST_37696_PI426222305	PGSC0003DMP400003483	1.03629	Copalyl diphosphate synthase
PGSC0003DMG400019386	CUST_35073_PI426222305	PGSC0003DMP400033672	1.03154	Phenylalanine ammonia-lyase
PGSC0003DMG400008358	CUST_41510_PI426222305	PGSC0003DMP400014670	1.02985	Small basic intrinsic protein 1-2
PGSC0003DMG400015709	CUST_44786_PI426222305	PGSC0003DMP400027548	1.02636	Glycosyltransferase
PGSC0003DMG400030017	CUST_6014_PI426222305	PGSC0003DMP400052293	1.02533	Vacuolar sorting receptor protein PV72
PGSC0003DMG400001690	CUST_28099_PI426222305	PGSC0003DMP400003033	1.02233	Protein synthesis initiation factor
PGSC0003DMG400045694	CUST_35141_PI426222305	PGSC0003DMP400067798	1.0177	Gene of unknown function
PGSC0003DMG400030565	CUST_11146_PI426222305	PGSC0003DMP400053207	1.01382	Fructose-bisphosphate aldolase
PGSC0003DMG400004479	CUST_46190_PI426222305	PGSC0003DMP400007947	1.01244	Conserved gene of unknown function
PGSC0003DMG400006309	CUST_36331_PI426222305	PGSC0003DMP400011192	1.01129	DC1 domain containing protein
PGSC0003DMG401000674	CUST_34657_PI426222305	PGSC0003DMP400001328	1.00672	LYK2
PGSC0003DMG400022914	CUST_47221_PI426222305	PGSC0003DMP400039740	1.00551	F-box and wd40 domain protein
PGSC0003DMG400004100	CUST_12145_PI426222305	PGSC0003DMP400007329	1.0049	Acetyl-CoA synthetase
PGSC0003DMG400027873	CUST_48185_PI426222305	PGSC0003DMP400048469	1.00241	Dihydrolipoamide succinyltransferase component of 2-oxoglutarate dehydrogenase
PGSC0003DMG400001096	CUST_51048_PI426222305	PGSC0003DMP400002038	1.00157	Transporter
PGSC0003DMG400027243	CUST_21479_PI426222305	PGSC0003DMP400047349	0.999803	ATOZI1
PGSC0003DMG400026518	CUST_33880_PI426222305	PGSC0003DMP400046071	0.999234	Avr9/Cf-9 rapidly elicited protein 141
PGSC0003DMG400032792	CUST_34319_PI426222305	PGSC0003DMP400055691	0.998282	Calmodulin-binding protein
PGSC0003DMG400011843	CUST_10183_PI426222305	PGSC0003DMP400021006	0.995759	Receptor-like kinase CHRK1
PGSC0003DMG401021564	CUST_28597_PI426222305	PGSC0003DMP400037387	0.995322	Phenylalanine ammonia-lyase
PGSC0003DMG400030633	CUST_33649_PI426222305	PGSC0003DMP400053358	0.99318	Pyruvate decarboxylase
PGSC0003DMG400005092	CUST_5952_PI426222305	PGSC0003DMP400009060	0.991687	F-box and wd40 domain protein
PGSC0003DMG400001849	CUST_35628_PI426222305	PGSC0003DMP400003311	0.991308	Protein synthesis initiation factor
PGSC0003DMG400001247	CUST_6908_PI426222305	PGSC0003DMP400002262	0.990318	Adenylate kinase B
PGSC0003DMG402030815	CUST_42525_PI426222305	PGSC0003DMP400053673	0.988242	Cytochrome C oxidase polypeptide vib
PGSC0003DMG400020497	CUST_42422_PI426222305	PGSC0003DMP400035606	0.984346	Major pollen allergen Ory s 1
PGSC0003DMG400025861	CUST_14473_PI426222305	PGSC0003DMP400044861	0.98369	Methylthioribose kinase
PGSC0003DMG400009206	CUST_23569_PI426222305	PGSC0003DMP400016233	0.980871	Conserved gene of unknown function
PGSC0003DMG400004285	CUST_50404_PI426222305	PGSC0003DMP400007625	0.976383	Chromomethylase
PGSC0003DMG400009472	CUST_27459_PI426222305	PGSC0003DMP400016747	0.973895	Phosphoglycerate mutase
PGSC0003DMG400004100	CUST_12199_PI426222305	PGSC0003DMP400007328	0.973699	Acetyl-CoA synthetase
PGSC0003DMG402006147	CUST_42954_PI426222305	PGSC0003DMP400010905	0.969896	Short-chain alcohol dehydrogenase
PGSC0003DMG400013314	CUST_25304_PI426222305	PGSC0003DMP400023559	0.968389	THAP domain-containing protein 4
PGSC0003DMG400006840	CUST_13578_PI426222305	PGSC0003DMP400012121	0.963532	SBT4B protein
PGSC0003DMG400029200	CUST_51380_PI426222305	PGSC0003DMP400050843	0.96164	Sesquiterpene synthase 2
PGSC0003DMG400000142	CUST_3186_PI426222305	PGSC0003DMP400000309	0.960963	Copper ion binding protein
PGSC0003DMG400024490	CUST_12816_PI426222305	PGSC0003DMP400042353	0.957012	Aldehyde dehydrogenase
PGSC0003DMG400007999	CUST_29148_PI426222305	PGSC0003DMP400014063	0.954913	Nbs-lrr resistance protein
PGSC0003DMG401031379	CUST_15491_PI426222305	PGSC0003DMP400054654	0.954394	Heat shock 70 kDa protein
PGSC0003DMG400007952	CUST_29106_PI426222305	PGSC0003DMP400013983	0.950932	N-hydroxycinnamoyl/benzoyltransferase 6
PGSC0003DMG400027469	CUST_10394_PI426222305	PGSC0003DMP400047773	0.94973	Serine-threonine protein kinase, plant-type
PGSC0003DMG400029572	CUST_29574_PI426222305	PGSC0003DMP400051498	0.947339	Conserved gene of unknown function
PGSC0003DMG400018768	CUST_16984_PI426222305	PGSC0003DMP400032708	0.945213	Conserved gene of unknown function
PGSC0003DMG400012147	CUST_10812_PI426222305	PGSC0003DMP400021469	0.940308	Conserved gene of unknown function
PGSC0003DMG400002099	CUST_40152_PI426222305	PGSC0003DMP400003767	0.939102	Mitochondrial carrier protein
PGSC0003DMG400002963	CUST_4179_PI426222305	PGSC0003DMP400005335	0.938773	P20Sh148J07
PGSC0003DMG400013638	CUST_44196_PI426222305	PGSC0003DMP400024126	0.936949	Thioredoxin reductase
PGSC0003DMG400020365	CUST_42655_PI426222305	PGSC0003DMP400035375	0.936394	Conserved gene of unknown function
PGSC0003DMG400022527	CUST_9064_PI426222305	PGSC0003DMP400039050	0.935558	F-box domain containing protein
PGSC0003DMG400026185	CUST_38294_PI426222305	PGSC0003DMP400045438	0.935386	S-locus-specific glycoprotein S6
PGSC0003DMG401027165	CUST_30398_PI426222305	PGSC0003DMP400047202	0.934206	Chaperonin-60kD, ch60
PGSC0003DMG400023930	CUST_13913_PI426222305	PGSC0003DMP400041369	0.932922	ATEXO70H4
PGSC0003DMG400023141	CUST_37914_PI426222305	PGSC0003DMP400040085	0.931667	Conserved gene of unknown function
PGSC0003DMG400004100	CUST_12207_PI426222305	PGSC0003DMP400007330	0.928911	Acetyl-CoA synthetase
PGSC0003DMG400001128	CUST_24126_PI426222305	PGSC0003DMP400002095	0.926597	40S ribosomal protein S15
PGSC0003DMG400015235	CUST_22469_PI426222305	PGSC0003DMP400026718	0.925993	Ubiquitin-protein ligase
PGSC0003DMG400024945	CUST_3489_PI426222305	PGSC0003DMP400043281	0.925809	Sigma factor sigb regulation protein rsbq
PGSC0003DMG400003712	CUST_7881_PI426222305	PGSC0003DMP400006623	0.923506	Low temperature viability protein
PGSC0003DMG400011775	CUST_47548_PI426222305	PGSC0003DMP400020868	0.922135	Cembratrienol synthase 2a
PGSC0003DMG400024150	CUST_50513_PI426222305	PGSC0003DMP400041759	0.917937	Receptor protein kinase
PGSC0003DMG400001574	CUST_5159_PI426222305	PGSC0003DMP400002853	0.915107	Conserved gene of unknown function
PGSC0003DMG400028073	CUST_1609_PI426222305	PGSC0003DMP400048769	0.913889	Serine/threonine-protein kinase CCR3
PGSC0003DMG400012794	CUST_28876_PI426222305	PGSC0003DMP400022658	0.913849	Cytochrome P450
PGSC0003DMG400027739	CUST_47932_PI426222305	PGSC0003DMP400048236	0.912493	2-oxoglutarate dehydrogenase
PGSC0003DMG400022308	CUST_15127_PI426222305	PGSC0003DMP400038654	0.912448	Dihydrolipoamide succinyltransferase component of 2-oxoglutarate dehydrogenase
PGSC0003DMG400028687	CUST_23275_PI426222305	PGSC0003DMP400049977	0.912414	E3 ubiquitin ligase PUB14
PGSC0003DMG400002612	CUST_9540_PI426222305	PGSC0003DMP400004671	0.90917	Malic enzyme
PGSC0003DMG400030843	CUST_42494_PI426222305	PGSC0003DMP400053731	0.904789	Plastid-targeted protein 2
PGSC0003DMG400010723	CUST_50797_PI426222305	PGSC0003DMP400018961	0.90374	Gene of unknown function
PGSC0003DMG400026261	CUST_36880_PI426222305	PGSC0003DMP400045576	0.902095	ATERF-2/ATERF2/ERF2
PGSC0003DMG400025263	CUST_48653_PI426222305	PGSC0003DMP400043846	0.900097	Basic helix-loop-helix family protein
PGSC0003DMG400019894	CUST_49653_PI426222305	PGSC0003DMP400034542	0.900024	Conserved gene of unknown function
PGSC0003DMG400015190	CUST_22343_PI426222305	PGSC0003DMP400026651	0.89945	AMP dependent CoA ligase
PGSC0003DMG400018674	CUST_9083_PI426222305	PGSC0003DMP400032551	0.898727	Cyclin B2
PGSC0003DMG400009472	CUST_27419_PI426222305	PGSC0003DMP400016748	0.897748	Phosphoglycerate mutase
PGSC0003DMG400004890	CUST_33819_PI426222305	PGSC0003DMP400008704	0.897265	Conserved gene of unknown function
PGSC0003DMG401024332	CUST_24356_PI426222305	PGSC0003DMP400042107	0.895701	Peroxidase 27
PGSC0003DMG400020340	CUST_42730_PI426222305	PGSC0003DMP400035332	0.893089	DNA binding protein
PGSC0003DMG400001808	CUST_28168_PI426222305	PGSC0003DMP400003237	0.887266	Protein transport protein sec23
PGSC0003DMG400012613	CUST_1116_PI426222305	PGSC0003DMP400022343	0.887073	RING-finger protein
PGSC0003DMG400000320	CUST_26563_PI426222305	PGSC0003DMP400000629	0.88652	Conserved gene of unknown function
PGSC0003DMG400018637	CUST_45928_PI426222305	PGSC0003DMP400032471	0.886404	Erwinia induced protein 1
PGSC0003DMG400004876	CUST_33897_PI426222305	PGSC0003DMP400008674	0.885412	Conserved gene of unknown function
PGSC0003DMG400004865	CUST_33875_PI426222305	PGSC0003DMP400008634	0.882824	Oligouridylate binding protein
PGSC0003DMG400006022	CUST_23646_PI426222305	PGSC0003DMP400010693	0.881678	Kinase
PGSC0003DMG400005284	CUST_1965_PI426222305	PGSC0003DMP400009377	0.880704	3-dehydroquinate dehydratase / shikimate dehydrogenase isoform 2
PGSC0003DMG400014678	CUST_45497_PI426222305	PGSC0003DMP400025861	0.88034	Serine/threonine-protein kinase cx32
PGSC0003DMG400009004	CUST_19629_PI426222305	PGSC0003DMP400015834	0.876426	Chaperone protein dnaJ
PGSC0003DMG400003045	CUST_36066_PI426222305	PGSC0003DMP400005470	0.875499	Elicitor-responsive protein
PGSC0003DMG400004861	CUST_33954_PI426222305	PGSC0003DMP400008628	0.875234	RBX1
PGSC0003DMG400009898	CUST_7506_PI426222305	PGSC0003DMP400017463	0.873188	BLE1 protein
PGSC0003DMG400009926	CUST_7769_PI426222305	PGSC0003DMP400017518	0.871179	DNA binding protein
PGSC0003DMG400016131	CUST_26279_PI426222305	PGSC0003DMP400028175	0.870685	Conserved gene of unknown function
PGSC0003DMG400002171	CUST_51583_PI426222305	PGSC0003DMP400003877	0.868743	Glutathione S-transferase T2
PGSC0003DMG401011647	CUST_47147_PI426222305	PGSC0003DMP400020653	0.867985	ATP synthase subunit delta', mitochondrial
PGSC0003DMG400000965	CUST_29350_PI426222305	PGSC0003DMP400001846	0.865162	Ribosomal protein S10, eukaryotic and archaeal form
PGSC0003DMG400027045	CUST_16813_PI426222305	PGSC0003DMP400046971	0.864877	Cyc07
PGSC0003DMG400020725	CUST_19710_PI426222305	PGSC0003DMP400036049	0.859953	Germin 3
PGSC0003DMG400030477	CUST_22592_PI426222305	PGSC0003DMP400053037	0.855973	Cytochrome b-c1 complex subunit 8
PGSC0003DMG401024510	CUST_12704_PI426222305	PGSC0003DMP400042397	0.855883	Enolase
PGSC0003DMG402011377	CUST_37342_PI426222305	PGSC0003DMP400020147	0.85078	UDP-glucuronate decarboxylase 3
PGSC0003DMG400002069	CUST_18503_PI426222305	PGSC0003DMP400003696	0.850699	Cysteine string protein
PGSC0003DMG400015245	CUST_22440_PI426222305	PGSC0003DMP400026740	0.850478	Ribosomal protein PETRP
PGSC0003DMG400010585	CUST_44638_PI426222305	PGSC0003DMP400018716	0.848364	Sesquiterpene synthase
PGSC0003DMG400025488	CUST_50634_PI426222305	PGSC0003DMP400044195	0.846562	Conserved gene of unknown function
PGSC0003DMG400011087	CUST_2391_PI426222305	PGSC0003DMP400019581	0.846496	NtEIG-E80 protein
PGSC0003DMG400028380	CUST_19342_PI426222305	PGSC0003DMP400049366	0.845763	Mitochondrial processing peptidase
PGSC0003DMG401004334	CUST_50032_PI426222305	PGSC0003DMP400007705	0.840599	Pyruvate dehydrogenase
PGSC0003DMG400010437	CUST_46648_PI426222305	PGSC0003DMP400018454	0.840152	Structural constituent of ribosome
PGSC0003DMG400007999	CUST_29028_PI426222305	PGSC0003DMP400014064	0.838397	Nbs-lrr resistance protein
PGSC0003DMG400000634	CUST_45349_PI426222305	PGSC0003DMP400001261	0.83837	CAPIP2
PGSC0003DMG400017171	CUST_28391_PI426222305	PGSC0003DMP400029984	0.835383	Actin depolymerizing factor 6
PGSC0003DMG400004865	CUST_33967_PI426222305	PGSC0003DMP400008635	0.83237	Oligouridylate binding protein
PGSC0003DMG402004406	CUST_48386_PI426222305	PGSC0003DMP400007819	0.832043	Protein kinase APK1B, chloroplast
PGSC0003DMG400017724	CUST_27412_PI426222305	PGSC0003DMP400030968	0.831563	Conserved gene of unknown function
PGSC0003DMG400028795	CUST_47296_PI426222305	PGSC0003DMP400050159	0.829626	LeArcA1 protein
PGSC0003DMG400005019	CUST_39300_PI426222305	PGSC0003DMP400008954	0.827352	Ormdl
PGSC0003DMG400007296	CUST_30861_PI426222305	PGSC0003DMP400012922	0.824707	Conserved gene of unknown function
PGSC0003DMG400027243	CUST_21376_PI426222305	PGSC0003DMP400047351	0.824102	ATOZI1
PGSC0003DMG400000393	CUST_18820_PI426222305	PGSC0003DMP400000769	0.8241	Conserved gene of unknown function
PGSC0003DMG400007999	CUST_29166_PI426222305	PGSC0003DMP400014065	0.823558	Nbs-lrr resistance protein
PGSC0003DMG400022308	CUST_15192_PI426222305	PGSC0003DMP400038653	0.821537	Dihydrolipoamide succinyltransferase component of 2-oxoglutarate dehydrogenase
PGSC0003DMG400014274	CUST_26354_PI426222305	PGSC0003DMP400025153	0.81504	(S)-N-methylcoclaurine 3'-hydroxylase isozyme
PGSC0003DMG400005906	CUST_40106_PI426222305	PGSC0003DMP400010460	0.812767	Conserved gene of unknown function
PGSC0003DMG400010825	CUST_39624_PI426222305	PGSC0003DMP400019141	0.811662	Secretory carrier membrane protein
PGSC0003DMG400022061	CUST_21733_PI426222305	PGSC0003DMP400038144	0.811513	Bcr-associated protein, bap
PGSC0003DMG400024721	CUST_12595_PI426222305	PGSC0003DMP400042809	0.810035	Conserved gene of unknown function
PGSC0003DMG400028111	CUST_2093_PI426222305	PGSC0003DMP400048836	0.809932	Glycine-rich RNA-binding protein
PGSC0003DMG402015205	CUST_22436_PI426222305	PGSC0003DMP400026673	0.808709	Protein yrdA
PGSC0003DMG401004406	CUST_48375_PI426222305	PGSC0003DMP400007818	0.807529	Protein kinase APK1B, chloroplast
PGSC0003DMG400000393	CUST_18704_PI426222305	PGSC0003DMP400000768	0.804677	Conserved gene of unknown function
PGSC0003DMG400002852	CUST_11034_PI426222305	PGSC0003DMP400005158	0.804642	Transmembrane emp24 domain-containing protein 10
PGSC0003DMG400014732	CUST_42210_PI426222305	PGSC0003DMP400025951	0.803837	Spotted leaf protein
PGSC0003DMG400014273	CUST_26498_PI426222305	PGSC0003DMP400025152	0.798482	Cytochrome P450
PGSC0003DMG400040859	CUST_13198_PI426222305	PGSC0003DMP400062963	0.795498	Gene of unknown function
PGSC0003DMG400004576	CUST_20899_PI426222305	PGSC0003DMP400008085	0.795404	Gene of unknown function
PGSC0003DMG400015489	CUST_16245_PI426222305	PGSC0003DMP400027145	0.793619	Transcription factor APFI
PGSC0003DMG400007521	CUST_19394_PI426222305	PGSC0003DMP400013325	0.791109	Conserved gene of unknown function
PGSC0003DMG400023391	CUST_14222_PI426222305	PGSC0003DMP400040447	0.7899	Ferredoxin-3, chloroplast
PGSC0003DMG400019159	CUST_19976_PI426222305	PGSC0003DMP400033284	0.786746	Small GTP-binding protein
PGSC0003DMG400030553	CUST_11040_PI426222305	PGSC0003DMP400053182	0.785023	ATP binding / protein kinase/ protein serine/threonine kinase/ protein tyrosine kinase/ sugar binding
PGSC0003DMG400019178	CUST_19977_PI426222305	PGSC0003DMP400033314	0.783689	Phd/F-box containing protein
PGSC0003DMG400000912	CUST_23711_PI426222305	PGSC0003DMP400001726	0.783303	Transmembrane emp24 domain-containing protein 10
PGSC0003DMG400010825	CUST_39679_PI426222305	PGSC0003DMP400019140	0.779175	Secretory carrier membrane protein
PGSC0003DMG400005789	CUST_25194_PI426222305	PGSC0003DMP400010263	0.777639	Conserved gene of unknown function
PGSC0003DMG400011781	CUST_47544_PI426222305	PGSC0003DMP400020884	0.777286	Mitochondrial ATP synthase 6kDa subunit
PGSC0003DMG400027742	CUST_47953_PI426222305	PGSC0003DMP400048240	0.773926	Elicitor-responsive protein
PGSC0003DMG400026069	CUST_26986_PI426222305	PGSC0003DMP400045235	0.772726	SLL1 protein
PGSC0003DMG404027324	CUST_38962_PI426222305	PGSC0003DMP400047515	0.768815	SEC12 1
PGSC0003DMG400024639	CUST_13003_PI426222305	PGSC0003DMP400042650	0.766632	Histone deacetylase
PGSC0003DMG401021334	CUST_18278_PI426222305	PGSC0003DMP400036969	0.764777	ML domain protein
PGSC0003DMG400022137	CUST_15044_PI426222305	PGSC0003DMP400038267	0.76432	Protein phosphatase-2c
PGSC0003DMG400013494	CUST_31631_PI426222305	PGSC0003DMP400023864	0.76399	Conserved gene of unknown function
PGSC0003DMG400013383	CUST_31331_PI426222305	PGSC0003DMP400023683	0.762903	ATP binding protein
PGSC0003DMG400030410	CUST_22693_PI426222305	PGSC0003DMP400052928	0.761345	Protein phosphatase 2C 4
PGSC0003DMG400022298	CUST_15245_PI426222305	PGSC0003DMP400038630	0.759644	Hydroxyproline-rich glycoprotein family protein
PGSC0003DMG400021527	CUST_41673_PI426222305	PGSC0003DMP400037321	0.758827	Adenine phosphoribosyltransferase
PGSC0003DMG400030537	CUST_11342_PI426222305	PGSC0003DMP400053155	0.758161	60S ribosomal protein L31
PGSC0003DMG400028976	CUST_36429_PI426222305	PGSC0003DMP400050495	0.755948	ATP synthase subunit d
PGSC0003DMG400004999	CUST_39260_PI426222305	PGSC0003DMP400008917	0.753992	Soluble inorganic pyrophosphatase
PGSC0003DMG400002561	CUST_9625_PI426222305	PGSC0003DMP400004568	0.753937	Conserved gene of unknown function
PGSC0003DMG400019701	CUST_32813_PI426222305	PGSC0003DMP400034242	0.753462	26S proteasome subunit RPN5b
PGSC0003DMG400015893	CUST_44378_PI426222305	PGSC0003DMP400027849	0.753426	DNA binding protein
PGSC0003DMG400003313	CUST_51152_PI426222305	PGSC0003DMP400005946	0.751008	Serine-threonine protein kinase, plant-type
PGSC0003DMG400007646	CUST_49079_PI426222305	PGSC0003DMP400013527	0.750342	Eukaryotic initiation factor 4A-3
PGSC0003DMG400020828	CUST_34997_PI426222305	PGSC0003DMP400036207	0.746525	RabA2
PGSC0003DMG400019764	CUST_31093_PI426222305	PGSC0003DMP400034344	0.746427	Ribosomal protein L41
PGSC0003DMG400000393	CUST_18737_PI426222305	PGSC0003DMP400000770	0.743893	Conserved gene of unknown function
PGSC0003DMG400029320	CUST_8223_PI426222305	PGSC0003DMP400051053	0.742995	Conserved gene of unknown function
PGSC0003DMG400001929	CUST_43667_PI426222305	PGSC0003DMP400003441	0.740221	Serine/threonine-protein phosphatase
PGSC0003DMG400020224	CUST_1255_PI426222305	PGSC0003DMP400035115	0.729974	Cytochrome C1
PGSC0003DMG400027315	CUST_38949_PI426222305	PGSC0003DMP400047492	0.729347	Seed maturation protein PM36
PGSC0003DMG400022137	CUST_14932_PI426222305	PGSC0003DMP400038268	0.72757	Protein phosphatase-2c
PGSC0003DMG400011727	CUST_34001_PI426222305	PGSC0003DMP400020788	0.724374	Auxin-independent growth promoter
PGSC0003DMG400023359	CUST_14186_PI426222305	PGSC0003DMP400040388	0.722266	Isopentenyl diphosphate isomerase
PGSC0003DMG402003592	CUST_5359_PI426222305	PGSC0003DMP400006415	0.720208	Transformer-SR ribonucleoprotein
PGSC0003DMG400002922	CUST_13092_PI426222305	PGSC0003DMP400005264	0.717869	40S ribosomal protein S17
PGSC0003DMG400007890	CUST_21199_PI426222305	PGSC0003DMP400013901	0.716539	PHD finger-like domain-containing protein 5A
PGSC0003DMG400026342	CUST_42130_PI426222305	PGSC0003DMP400045729	0.716214	Cytochrome b-c1 complex subunit 9
PGSC0003DMG400027683	CUST_49948_PI426222305	PGSC0003DMP400048141	0.714547	Protein kinase
PGSC0003DMG400000792	CUST_43246_PI426222305	PGSC0003DMP400001515	0.713987	Ran GTPase binding protein
PGSC0003DMG401027812	CUST_31375_PI426222305	PGSC0003DMP400048367	0.711639	Heat shock factor
PGSC0003DMG400029051	CUST_46360_PI426222305	PGSC0003DMP400050614	0.709103	Tocopherol cyclase
PGSC0003DMG400015489	CUST_16155_PI426222305	PGSC0003DMP400027146	0.708684	Transcription factor APFI
PGSC0003DMG400025377	CUST_48939_PI426222305	PGSC0003DMP400044021	0.707854	4,5-DOPA dioxygenase extradiol
PGSC0003DMG400016297	CUST_22067_PI426222305	PGSC0003DMP400028475	0.701872	Conserved gene of unknown function
PGSC0003DMG401013876	CUST_15796_PI426222305	PGSC0003DMP400024473	0.701083	S-locus-specific glycoprotein S6
PGSC0003DMG400018231	CUST_35794_PI426222305	PGSC0003DMP400031761	0.698455	Conserved gene of unknown function
PGSC0003DMG400026054	CUST_17690_PI426222305	PGSC0003DMP400045214	0.698308	ATP binding protein
PGSC0003DMG400003766	CUST_7884_PI426222305	PGSC0003DMP400006727	0.698257	V-type proton ATPase 16 kDa proteolipid subunit c2
PGSC0003DMG400031189	CUST_2719_PI426222305	PGSC0003DMP400054334	0.697017	Polyneuridine-aldehyde esterase
PGSC0003DMG400020775	CUST_10002_PI426222305	PGSC0003DMP400036111	0.695571	Elongation factor 1-alpha
PGSC0003DMG400013154	CUST_15593_PI426222305	PGSC0003DMP400023285	0.694809	WD-40 repeat protein
PGSC0003DMG400014120	CUST_6434_PI426222305	PGSC0003DMP400024825	0.691407	Stromal cell-derived factor 2
PGSC0003DMG400003662	CUST_5106_PI426222305	PGSC0003DMP400006548	0.681389	Iron ion binding / oxidoreductase/ oxidoreductase, acting on paired donors, with incorporation or reduction of molecular oxygen, 2-oxoglutarate as one donor, and incorporation of one atom each of oxygen into both donors
PGSC0003DMG400020566	CUST_11383_PI426222305	PGSC0003DMP400035737	0.677092	Ribosomal protein S26
PGSC0003DMG400011262	CUST_25685_PI426222305	PGSC0003DMP400019949	0.677044	Conserved gene of unknown function
PGSC0003DMG401019249	CUST_37679_PI426222305	PGSC0003DMP400033447	0.669166	Conserved gene of unknown function
PGSC0003DMG402034311	CUST_25032_PI426222305	PGSC0003DMP400056413	0.665008	Stress associated endoplasmic reticulum protein
PGSC0003DMG400011168	CUST_10274_PI426222305	PGSC0003DMP400019740	0.66228	Cytochrome c oxidase subunit 6b
PGSC0003DMG400030010	CUST_41245_PI426222305	PGSC0003DMP400052289	0.660686	Conserved gene of unknown function
PGSC0003DMG401006579	CUST_49382_PI426222305	PGSC0003DMP400011625	0.659786	Aldo/keto reductase 2
PGSC0003DMG400028380	CUST_19279_PI426222305	PGSC0003DMP400049365	0.659586	Mitochondrial processing peptidase
PGSC0003DMG400031189	CUST_2625_PI426222305	PGSC0003DMP400054335	0.656932	Polyneuridine-aldehyde esterase
PGSC0003DMG400008051	CUST_4308_PI426222305	PGSC0003DMP400014165	0.656088	Conserved gene of unknown function
PGSC0003DMG400028842	CUST_41313_PI426222305	PGSC0003DMP400050243	0.655849	ATP synthase epsilon chain, mitochondrial
PGSC0003DMG400016553	CUST_43223_PI426222305	PGSC0003DMP400028951	0.652717	Shikimate kinase, chloroplastic
PGSC0003DMG400001929	CUST_43672_PI426222305	PGSC0003DMP400003440	0.651334	Serine/threonine-protein phosphatase
PGSC0003DMG400016382	CUST_18198_PI426222305	PGSC0003DMP400028621	0.648213	Ubiquitin-conjugating enzyme family protein
PGSC0003DMG400005602	CUST_52676_PI426222305	PGSC0003DMP400009860	0.647012	Glucose-6-phosphate/phosphate translocator 1, chloroplast
PGSC0003DMG400004021	CUST_3740_PI426222305	PGSC0003DMP400007174	0.646856	Phenylalanyl-tRNA synthetase alpha chain
PGSC0003DMG400007555	CUST_30095_PI426222305	PGSC0003DMP400013367	0.646313	AMSH-like ubiquitin thiolesterase 3
PGSC0003DMG400018258	CUST_35813_PI426222305	PGSC0003DMP400031811	0.644226	Conserved gene of unknown function
PGSC0003DMG400017893	CUST_26738_PI426222305	PGSC0003DMP400031223	0.643175	Alpha-soluble NSF attachment protein
PGSC0003DMG400010319	CUST_23191_PI426222305	PGSC0003DMP400018228	0.642862	Conserved gene of unknown function
PGSC0003DMG400022891	CUST_9345_PI426222305	PGSC0003DMP400039694	0.64273	Beta-ketoacyl-ACP synthase II
PGSC0003DMG400003539	CUST_5019_PI426222305	PGSC0003DMP400006316	0.640557	Aldehyde dehydrogenase
PGSC0003DMG400025956	CUST_17832_PI426222305	PGSC0003DMP400045015	0.639449	Zinc finger protein
PGSC0003DMG400014144	CUST_6345_PI426222305	PGSC0003DMP400024860	0.638952	Glycerol kinase
PGSC0003DMG400013688	CUST_39146_PI426222305	PGSC0003DMP400024208	0.637002	Oligopeptide transporter OPT family
PGSC0003DMG400026184	CUST_38232_PI426222305	PGSC0003DMP400045437	0.631747	Conserved gene of unknown function
PGSC0003DMG400026546	CUST_18840_PI426222305	PGSC0003DMP400046133	0.631426	Low molecular weight protein-tyrosine-phosphatase
PGSC0003DMG400003045	CUST_36133_PI426222305	PGSC0003DMP400005468	0.630013	Elicitor-responsive protein
PGSC0003DMG400030471	CUST_22738_PI426222305	PGSC0003DMP400053029	0.629646	Eukaryotic translation initiation factor 2 beta subunit
PGSC0003DMG401004902	CUST_33867_PI426222305	PGSC0003DMP400008718	0.62163	26S protease regulatory subunit
PGSC0003DMG400042060	CUST_14171_PI426222305	PGSC0003DMP400064164	0.621464	Gene of unknown function
PGSC0003DMG400022298	CUST_15076_PI426222305	PGSC0003DMP400038629	0.61931	Hydroxyproline-rich glycoprotein family protein
PGSC0003DMG400000726	CUST_46823_PI426222305	PGSC0003DMP400001412	0.609561	NADH:ubiquinone oxidoreductase
PGSC0003DMG400017913	CUST_38926_PI426222305	PGSC0003DMP400031250	0.608708	Cytochrome-c oxidase
PGSC0003DMG400002694	CUST_5556_PI426222305	PGSC0003DMP400004828	0.608135	Conserved gene of unknown function
PGSC0003DMG400022137	CUST_15177_PI426222305	PGSC0003DMP400038266	0.607739	Protein phosphatase-2c
PGSC0003DMG400010319	CUST_23174_PI426222305	PGSC0003DMP400018229	0.607514	Conserved gene of unknown function
PGSC0003DMG400013126	CUST_12658_PI426222305	PGSC0003DMP400023240	0.606184	1-phosphatidylinositol-4-phosphate 5-kinase
PGSC0003DMG400026019	CUST_17673_PI426222305	PGSC0003DMP400045140	0.605691	Gallus gallus similar to zinc finger RNA binding protein (LOC427010), mRNA.
PGSC0003DMG400009043	CUST_19628_PI426222305	PGSC0003DMP400015908	0.604843	Cytochrome c oxidase polypeptide Vc
PGSC0003DMG400032557	CUST_37168_PI426222305	PGSC0003DMP400055621	0.603342	Proteasome subunit beta type-3-A
PGSC0003DMG400013438	CUST_31274_PI426222305	PGSC0003DMP400023783	0.600907	Coated vesicle membrane protein
PGSC0003DMG400030628	CUST_33683_PI426222305	PGSC0003DMP400053343	0.599655	Cytochrome-c oxidase
PGSC0003DMG400015756	CUST_46290_PI426222305	PGSC0003DMP400027635	0.597662	Conserved gene of unknown function
PGSC0003DMG400023791	CUST_19874_PI426222305	PGSC0003DMP400041169	0.593392	Transmembrane emp24 domain-containing protein 10
PGSC0003DMG400011587	CUST_5219_PI426222305	PGSC0003DMP400020579	0.592171	NADH-ubiquinone oxidoreductase B16.6 subunit
PGSC0003DMG400024154	CUST_50500_PI426222305	PGSC0003DMP400041767	0.589473	3-isopropylmalate dehydrogenase small subunit
PGSC0003DMG400001912	CUST_43678_PI426222305	PGSC0003DMP400003407	0.583513	Phosphoglucomutase
PGSC0003DMG400023059	CUST_43456_PI426222305	PGSC0003DMP400039953	0.580284	Ribulose-phosphate 3-epimerase, cytoplasmic isoform
PGSC0003DMG400006415	CUST_46410_PI426222305	PGSC0003DMP400011378	0.580229	14-3-3 protein 7
PGSC0003DMG400003867	CUST_28500_PI426222305	PGSC0003DMP400006872	0.580134	Gene of unknown function
PGSC0003DMG400013569	CUST_26814_PI426222305	PGSC0003DMP400024020	0.579524	Prefoldin subunit
PGSC0003DMG401023527	CUST_14194_PI426222305	PGSC0003DMP400040725	0.576491	Ubiquitin carrier protein
PGSC0003DMG400023935	CUST_13985_PI426222305	PGSC0003DMP400041380	0.575257	Conserved gene of unknown function
PGSC0003DMG400015910	CUST_10093_PI426222305	PGSC0003DMP400027874	0.574565	Ubiquinol-cytochrome c reductase iron-sulfur subunit
PGSC0003DMG400003575	CUST_5224_PI426222305	PGSC0003DMP400006384	0.568753	26S proteasome non-atpase regulatory subunit
PGSC0003DMG400000233	CUST_3159_PI426222305	PGSC0003DMP400000491	0.567841	Fiber protein Fb11
PGSC0003DMG400027440	CUST_626_PI426222305	PGSC0003DMP400047733	0.567328	Conserved gene of unknown function
PGSC0003DMG400009500	CUST_42329_PI426222305	PGSC0003DMP400016806	0.564948	Glutamine cyclotransferase
PGSC0003DMG400025460	CUST_30037_PI426222305	PGSC0003DMP400044153	0.56355	Profilin
PGSC0003DMG402000567	CUST_17500_PI426222305	PGSC0003DMP400001136	0.55089	NADH dehydrogenase [ubiquinone] 1 alpha subcomplex subunit 12
PGSC0003DMG400016337	CUST_22022_PI426222305	PGSC0003DMP400028559	0.547458	2-isopropylmalate synthase B
PGSC0003DMG400024035	CUST_26022_PI426222305	PGSC0003DMP400041561	0.545904	Fiber protein Fb19
PGSC0003DMG400030398	CUST_22569_PI426222305	PGSC0003DMP400052909	0.541513	NADH dehydrogenase
PGSC0003DMG400032102	CUST_46869_PI426222305	PGSC0003DMP400055204	0.541123	Type 2 proly 4-hydroxylase
PGSC0003DMG400018269	CUST_35764_PI426222305	PGSC0003DMP400031826	0.539568	Glutathione S-transferase
PGSC0003DMG400003867	CUST_28525_PI426222305	PGSC0003DMP400006871	0.52959	Gene of unknown function
PGSC0003DMG400020558	CUST_11361_PI426222305	PGSC0003DMP400035725	0.513307	Ubiquitin-activating enzyme E1
PGSC0003DMG400002482	CUST_9385_PI426222305	PGSC0003DMP400004385	0.510596	Developmentally regulated GTP-binding protein
PGSC0003DMG400019893	CUST_49666_PI426222305	PGSC0003DMP400034541	0.50409	Ribosomal protein L36
PGSC0003DMG400027701	CUST_41814_PI426222305	PGSC0003DMP400048184	0.503009	Conserved gene of unknown function
PGSC0003DMG400027544	CUST_27481_PI426222305	PGSC0003DMP400047899	0.498712	Trafficking protein particle complex subunit 6b
PGSC0003DMG400025166	CUST_47476_PI426222305	PGSC0003DMP400043679	0.49605	Tyrosyl-tRNA synthetase
PGSC0003DMG400014964	CUST_609_PI426222305	PGSC0003DMP400026317	0.491061	ATSUG1
PGSC0003DMG400013747	CUST_24453_PI426222305	PGSC0003DMP400024299	0.488232	Conserved gene of unknown function
PGSC0003DMG400005962	CUST_38778_PI426222305	PGSC0003DMP400010583	0.480875	Sulfhydryl oxidase 2
PGSC0003DMG400013268	CUST_25395_PI426222305	PGSC0003DMP400023466	0.459193	Brain protein
PGSC0003DMG400019536	CUST_45796_PI426222305	PGSC0003DMP400033946	0.458002	Conserved gene of unknown function
PGSC0003DMG400028621	CUST_15441_PI426222305	PGSC0003DMP400049865	0.449358	Cytochrome c oxidase family protein
PGSC0003DMG400026503	CUST_33924_PI426222305	PGSC0003DMP400046034	0.433909	Fiber protein Fb15
PGSC0003DMG400019241	CUST_37662_PI426222305	PGSC0003DMP400033433	-3.3011	Conserved gene of unknown function
PGSC0003DMG402027210	CUST_30380_PI426222305	PGSC0003DMP400047294	-2.08705	Glucosyltransferase
PGSC0003DMG401012430	CUST_17861_PI426222305	PGSC0003DMP400021986	-1.99417	Galactosyltransferase family protein
PGSC0003DMG400007796	CUST_21293_PI426222305	PGSC0003DMP400013726	-1.9572	DNA-directed RNA polymerase II largest subunit
PGSC0003DMG400011752	CUST_34175_PI426222305	PGSC0003DMP400020836	-1.86154	Cellulose synthase
PGSC0003DMG402003479	CUST_18378_PI426222305	PGSC0003DMP400006181	-1.6563	Oxidoreductase, 2OG-Fe(II) oxygenase family protein
PGSC0003DMG400025228	CUST_23487_PI426222305	PGSC0003DMP400043799	-1.59879	Gamma aminobutyrate transaminase isoform2
PGSC0003DMG400021383	CUST_18268_PI426222305	PGSC0003DMP400037071	-1.55255	Oxidoreductase, 2OG-Fe(II) oxygenase family protein
PGSC0003DMG400025228	CUST_23491_PI426222305	PGSC0003DMP400043798	-1.41633	Gamma aminobutyrate transaminase isoform2
PGSC0003DMG400024274	CUST_24361_PI426222305	PGSC0003DMP400041994	-1.34207	Cytochrome P450 monooxygenase
PGSC0003DMG400003022	CUST_20599_PI426222305	PGSC0003DMP400005429	-1.25644	Sesquiterpene synthase
PGSC0003DMG402016495	CUST_31495_PI426222305	PGSC0003DMP400028846	-1.2277	Stem 28 kDa glycoprotein
PGSC0003DMG400003931	CUST_44291_PI426222305	PGSC0003DMP400006992	-1.20267	Conserved gene of unknown function
PGSC0003DMG400000676	CUST_34652_PI426222305	PGSC0003DMP400001337	-1.15662	Ribonuclease 3 3
PGSC0003DMG400004168	CUST_11396_PI426222305	PGSC0003DMP400007456	-1.15366	Internal rotenone-insensitive NADH dehydrogenase
PGSC0003DMG400011286	CUST_25498_PI426222305	PGSC0003DMP400019986	-1.1327	Conserved gene of unknown function
PGSC0003DMG400017398	CUST_34227_PI426222305	PGSC0003DMP400030389	-1.12143	Snf1-kinase beta subunit, plants
PGSC0003DMG400014576	CUST_11314_PI426222305	PGSC0003DMP400025680	-1.1172	Receptor kinase
PGSC0003DMG400031420	CUST_50361_PI426222305	PGSC0003DMP400054712	-1.11478	Cytokinin oxidase/dehydrogenase
PGSC0003DMG400017398	CUST_34285_PI426222305	PGSC0003DMP400030388	-1.09429	Snf1-kinase beta subunit, plants
PGSC0003DMG400024391	CUST_4875_PI426222305	PGSC0003DMP400042199	-1.09276	Tyrosine-specific transport protein
PGSC0003DMG400007025	CUST_13781_PI426222305	PGSC0003DMP400012445	-1.08214	AP2/ERF domain-containing transcription factor
PGSC0003DMG401014790	CUST_24899_PI426222305	PGSC0003DMP400026029	-1.08068	Gene of unknown function
PGSC0003DMG400031420	CUST_50367_PI426222305	PGSC0003DMP400054713	-1.07026	Cytokinin oxidase/dehydrogenase
PGSC0003DMG400014204	CUST_6713_PI426222305	PGSC0003DMP400024985	-1.06714	Transcription factor TSRF1
PGSC0003DMG400031420	CUST_50364_PI426222305	PGSC0003DMP400054711	-1.06202	Cytokinin oxidase/dehydrogenase
PGSC0003DMG400014268	CUST_26475_PI426222305	PGSC0003DMP400025141	-1.06033	Dihydrodipicolinate reductase
PGSC0003DMG400003201	CUST_10445_PI426222305	PGSC0003DMP400005785	-1.04294	Gene of unknown function
PGSC0003DMG400015969	CUST_237_PI426222305	PGSC0003DMP400027964	-1.02287	RNA binding protein
PGSC0003DMG400008850	CUST_5645_PI426222305	PGSC0003DMP400015537	-1.01244	Short-chain dehydrogenase
PGSC0003DMG400010169	CUST_27152_PI426222305	PGSC0003DMP400018005	-0.992017	Beta-carotene hydroxylase
PGSC0003DMG400002837	CUST_11054_PI426222305	PGSC0003DMP400005137	-0.980274	Stage III sporulation protein AA
PGSC0003DMG400019137	CUST_19982_PI426222305	PGSC0003DMP400033248	-0.96856	18.1 kDa class I heat shock protein
PGSC0003DMG400002941	CUST_13197_PI426222305	PGSC0003DMP400005299	-0.966301	Ulp1 protease family, C-terminal catalytic domain containing protein
PGSC0003DMG400011618	CUST_39362_PI426222305	PGSC0003DMP400020616	-0.948989	Patellin-6
PGSC0003DMG400023137	CUST_24092_PI426222305	PGSC0003DMP400040082	-0.937623	Gene of unknown function
PGSC0003DMG400008850	CUST_5706_PI426222305	PGSC0003DMP400015538	-0.931484	Short-chain dehydrogenase
PGSC0003DMG400018659	CUST_45912_PI426222305	PGSC0003DMP400032517	-0.92748	Dimethylaniline monooxygenase
PGSC0003DMG400025371	CUST_48946_PI426222305	PGSC0003DMP400044007	-0.924392	Myosin heavy chain
PGSC0003DMG400003814	CUST_34779_PI426222305	PGSC0003DMP400006791	-0.922013	Serine-threonine protein kinase, plant-type
PGSC0003DMG400000676	CUST_34703_PI426222305	PGSC0003DMP400001335	-0.917002	Ribonuclease 3 3
PGSC0003DMG401000585	CUST_17547_PI426222305	PGSC0003DMP400001177	-0.916974	Cucumisin
PGSC0003DMG400002837	CUST_11337_PI426222305	PGSC0003DMP400005136	-0.903545	Stage III sporulation protein AA
PGSC0003DMG400028170	CUST_2491_PI426222305	PGSC0003DMP400048952	-0.903335	Conserved gene of unknown function
PGSC0003DMG400002392	CUST_26795_PI426222305	PGSC0003DMP400004262	-0.900418	Auxin response factor 7
PGSC0003DMG401010374	CUST_8682_PI426222305	PGSC0003DMP400018335	-0.890642	Sugar transporter
PGSC0003DMG401000410	CUST_18689_PI426222305	PGSC0003DMP400000801	-0.858976	CRS2-associated factor 2, chloroplastic
PGSC0003DMG400005436	CUST_33433_PI426222305	PGSC0003DMP400009601	-0.852471	Sterol desaturase
PGSC0003DMG400027414	CUST_4410_PI426222305	PGSC0003DMP400047685	-0.851844	Tyrosine-specific transport protein
PGSC0003DMG400000307	CUST_26539_PI426222305	PGSC0003DMP400000615	-0.828986	Protein ABIL5
PGSC0003DMG400028147	CUST_2089_PI426222305	PGSC0003DMP400048901	-0.825272	Protein kinase
PGSC0003DMG400003072	CUST_30615_PI426222305	PGSC0003DMP400005518	-0.823288	Phytochrome E
PGSC0003DMG400005631	CUST_6776_PI426222305	PGSC0003DMP400009914	-0.815003	AP2/ERF domain-containing transcription factor
PGSC0003DMG400025389	CUST_48933_PI426222305	PGSC0003DMP400044035	-0.804367	Peptide transporter
PGSC0003DMG402011155	CUST_10401_PI426222305	PGSC0003DMP400019703	-0.800762	Gene of unknown function
PGSC0003DMG400011568	CUST_5015_PI426222305	PGSC0003DMP400020539	-0.799625	Triacylglycerol lipase
PGSC0003DMG400016327	CUST_22023_PI426222305	PGSC0003DMP400028541	-0.787897	Acetyl-coenzyme A carboxylase carboxyl transferase alpha
PGSC0003DMG400033570	CUST_24030_PI426222305	PGSC0003DMP400056041	-0.778714	MADS transcriptional factor
PGSC0003DMG401010374	CUST_8651_PI426222305	PGSC0003DMP400018325	-0.775993	Sugar transporter
PGSC0003DMG400020089	CUST_25850_PI426222305	PGSC0003DMP400034843	-0.766895	F-box/kelch-repeat protein
PGSC0003DMG400029879	CUST_21693_PI426222305	PGSC0003DMP400052056	-0.752559	Mechanosensitive ion channel domain-containing protein
PGSC0003DMG400006494	CUST_50546_PI426222305	PGSC0003DMP400011511	-0.747286	Poly(ADP-ribose) polymerase, catalytic region
PGSC0003DMG400002352	CUST_38447_PI426222305	PGSC0003DMP400004200	-0.731956	Tetrahydrofolylpolyglutamate synthase
PGSC0003DMG401016933	CUST_21825_PI426222305	PGSC0003DMP400029592	-0.729997	Disease resistance protein; Calcium-binding EF-hand; AAA ATPase
PGSC0003DMG400014660	CUST_45505_PI426222305	PGSC0003DMP400025816	-0.713478	Conserved gene of unknown function
PGSC0003DMG400003069	CUST_30629_PI426222305	PGSC0003DMP400005508	-0.702562	D1 protease
PGSC0003DMG400003752	CUST_7605_PI426222305	PGSC0003DMP400006703	-0.701706	Uroporphyrin-III methyltransferase
PGSC0003DMG401005999	CUST_38780_PI426222305	PGSC0003DMP400010660	-0.692346	Conserved gene of unknown function
PGSC0003DMG400031541	CUST_703_PI426222305	PGSC0003DMP400054887	-0.684834	TNP2-like transposon protein
PGSC0003DMG400004698	CUST_20854_PI426222305	PGSC0003DMP400008323	-0.680444	Aldehyde dehydrogenase
PGSC0003DMG400012618	CUST_1391_PI426222305	PGSC0003DMP400022351	-0.677992	Conserved gene of unknown function
PGSC0003DMG400027066	CUST_16698_PI426222305	PGSC0003DMP400047009	-0.671247	CFM2 alternative polyadenylation form 2
PGSC0003DMG400006667	CUST_24178_PI426222305	PGSC0003DMP400011792	-0.670941	Receptor protein kinase
PGSC0003DMG400042478	CUST_13328_PI426222305	PGSC0003DMP400064582	-0.665856	Gene of unknown function
PGSC0003DMG400028224	CUST_2558_PI426222305	PGSC0003DMP400049062	-0.6645	Carotenoid isomerase, chloroplastic
PGSC0003DMG400010523	CUST_21832_PI426222305	PGSC0003DMP400018614	-0.654651	Serine-threonine protein kinase, plant-type
PGSC0003DMG400028078	CUST_51759_PI426222305	PGSC0003DMP400048774	-0.654218	Metalloendopeptidase
PGSC0003DMG400003752	CUST_7688_PI426222305	PGSC0003DMP400006701	-0.653278	Uroporphyrin-III methyltransferase
PGSC0003DMG400026460	CUST_37252_PI426222305	PGSC0003DMP400045956	-0.649509	DNA binding protein
PGSC0003DMG400016919	CUST_45613_PI426222305	PGSC0003DMP400029563	-0.640796	Glu-rich protein
PGSC0003DMG400010634	CUST_45261_PI426222305	PGSC0003DMP400018796	-0.640159	ATP binding protein
PGSC0003DMG400030250	CUST_51773_PI426222305	PGSC0003DMP400052664	-0.631858	CHK1 checkpoint
PGSC0003DMG400009156	CUST_9305_PI426222305	PGSC0003DMP400016139	-0.631337	Phytoene dehydrogenase, chloroplastic/chromoplastic
PGSC0003DMG400011786	CUST_43635_PI426222305	PGSC0003DMP400020894	-0.62996	Group II intron splicing factor CRS1
PGSC0003DMG400000846	CUST_47072_PI426222305	PGSC0003DMP400001612	-0.627936	Binding protein
PGSC0003DMG400008579	CUST_30742_PI426222305	PGSC0003DMP400015074	-0.62577	Glycosyltransferase, CAZy family GT47
PGSC0003DMG400018755	CUST_48727_PI426222305	PGSC0003DMP400032683	-0.624906	Organic anion transporter
PGSC0003DMG400023779	CUST_19779_PI426222305	PGSC0003DMP400041155	-0.614987	Gene of unknown function
PGSC0003DMG400021339	CUST_18255_PI426222305	PGSC0003DMP400036981	-0.613781	Lymphoid organ expressed yellow head virus receptor protein
PGSC0003DMG401024767	CUST_12589_PI426222305	PGSC0003DMP400042915	-0.6054	Gene of unknown function
PGSC0003DMG402015315	CUST_36296_PI426222305	PGSC0003DMP400026846	-0.60474	Fiber protein Fb34
PGSC0003DMG400029483	CUST_29386_PI426222305	PGSC0003DMP400051365	-0.601829	C2H2L domain class transcription factor
PGSC0003DMG400023610	CUST_16318_PI426222305	PGSC0003DMP400040851	-0.597028	Serine/threonine-protein kinase HT1
PGSC0003DMG400003619	CUST_4978_PI426222305	PGSC0003DMP400006467	-0.596814	Aldehyde dehydrogenase family 3 member F1
PGSC0003DMG400025077	CUST_36549_PI426222305	PGSC0003DMP400043508	-0.581031	S1 RNA-binding domain-containing protein
PGSC0003DMG400029483	CUST_29485_PI426222305	PGSC0003DMP400051364	-0.579296	C2H2L domain class transcription factor
PGSC0003DMG400016919	CUST_45622_PI426222305	PGSC0003DMP400029564	-0.567157	Glu-rich protein
PGSC0003DMG402030866	CUST_45699_PI426222305	PGSC0003DMP400053770	-0.557781	Formin 14
PGSC0003DMG400009763	CUST_39088_PI426222305	PGSC0003DMP400017236	-0.554703	Gene of unknown function
PGSC0003DMG400008528	CUST_8619_PI426222305	PGSC0003DMP400014980	-0.549983	Ion channel CASTOR
PGSC0003DMG400011210	CUST_10373_PI426222305	PGSC0003DMP400019838	-0.474273	Conserved gene of unknown function
PGSC0003DMG400020641	CUST_11464_PI426222305	PGSC0003DMP400035861	-0.463177	Ubiquitin-protein ligase
PGSC0003DMG400020641	CUST_11384_PI426222305	PGSC0003DMP400035860	-0.46238	Ubiquitin-protein ligase
PGSC0003DMG400020643	CUST_11473_PI426222305	PGSC0003DMP400035865	-0.45112	PPR1 protein
PGSC0003DMG400031307	CUST_49152_PI426222305	PGSC0003DMP400054542	-0.443739	SET domain protein

## Sheet: wildtype 72 
DMG	ProbeName	ProteinID	logFC	id
PGSC0003DMG400003367	CUST_39075_PI426222305	PGSC0003DMP400006028	-2.23571	Conserved gene of unknown function
PGSC0003DMG400017064	CUST_24845_PI426222305	PGSC0003DMP400029822	-2.34341	Gene of unknown function
PGSC0003DMG400020672	CUST_46252_PI426222305	PGSC0003DMP400035926	-2.89308	Conserved gene of unknown function
PGSC0003DMG400020673	CUST_46277_PI426222305	PGSC0003DMP400035927	-2.50302	Conserved gene of unknown function
PGSC0003DMG400022246	CUST_15168_PI426222305	PGSC0003DMP400038526	-1.40346	Polyubiquitin
PGSC0003DMG400040313	CUST_39574_PI426222305	PGSC0003DMP400062417	-1.41218	Gene of unknown function

## Sheet: wildtype 120
DMG	ProbeName	ProteinID	logFC	id
PGSC0003DMG400026222	CUST_36961_PI426222305	PGSC0003DMP400045515	5.2554	Major pollen allergen Ory s 1
PGSC0003DMG400023922	CUST_13910_PI426222305	PGSC0003DMP400041358	4.46564	Cytoplasmic small heat shock protein class I
PGSC0003DMG400029201	CUST_51385_PI426222305	PGSC0003DMP400050844	4.4154	Sesquiterpene synthase 2
PGSC0003DMG400029201	CUST_51382_PI426222305	PGSC0003DMP400050846	4.27829	Sesquiterpene synthase 2
PGSC0003DMG400029201	CUST_51379_PI426222305	PGSC0003DMP400050845	4.15101	Sesquiterpene synthase 2
PGSC0003DMG400010283	CUST_6879_PI426222305	PGSC0003DMP400018170	3.98394	Class I chitinase
PGSC0003DMG400001550	CUST_5084_PI426222305	PGSC0003DMP400002801	3.73879	TSI-1 protein
PGSC0003DMG400002027	CUST_13895_PI426222305	PGSC0003DMP400003634	3.60558	Cytoplasmic small heat shock protein class I
PGSC0003DMG400002028	CUST_13936_PI426222305	PGSC0003DMP400003635	3.60451	Cytoplasmic small heat shock protein class I
PGSC0003DMG400021109	CUST_24665_PI426222305	PGSC0003DMP400036590	3.58283	Conserved gene of unknown function
PGSC0003DMG400014702	CUST_45988_PI426222305	PGSC0003DMP400025905	3.39399	Conserved gene of unknown function
PGSC0003DMG400029830	CUST_22989_PI426222305	PGSC0003DMP400051976	3.30369	Glucan endo-1,3-beta-D-glucosidase
PGSC0003DMG400014702	CUST_46027_PI426222305	PGSC0003DMP400025904	3.24076	Conserved gene of unknown function
PGSC0003DMG400001948	CUST_37766_PI426222305	PGSC0003DMP400003481	3.23721	Copalyl diphosphate synthase
PGSC0003DMG400001948	CUST_37725_PI426222305	PGSC0003DMP400003473	3.11247	Copalyl diphosphate synthase
PGSC0003DMG400004259	CUST_45224_PI426222305	PGSC0003DMP400007581	3.03045	Thaumatin
PGSC0003DMG400001550	CUST_5367_PI426222305	PGSC0003DMP400002803	3.02606	TSI-1 protein
PGSC0003DMG400032250	CUST_39476_PI426222305	PGSC0003DMP400055449	2.99685	Non-specific lipid-transfer protein
PGSC0003DMG400001948	CUST_37759_PI426222305	PGSC0003DMP400003472	2.99309	Copalyl diphosphate synthase
PGSC0003DMG400001948	CUST_37719_PI426222305	PGSC0003DMP400003478	2.97404	Copalyl diphosphate synthase
PGSC0003DMG400020829	CUST_35040_PI426222305	PGSC0003DMP400036210	2.96863	Copper transporter 1
PGSC0003DMG400001948	CUST_37730_PI426222305	PGSC0003DMP400003484	2.95855	Copalyl diphosphate synthase
PGSC0003DMG400009854	CUST_51381_PI426222305	PGSC0003DMP400017373	2.9422	Sesquiterpene synthase 2
PGSC0003DMG400001948	CUST_37711_PI426222305	PGSC0003DMP400003477	2.87067	Copalyl diphosphate synthase
PGSC0003DMG400001948	CUST_37732_PI426222305	PGSC0003DMP400003475	2.86627	Copalyl diphosphate synthase
PGSC0003DMG400040260	CUST_35241_PI426222305	PGSC0003DMP400062364	2.86254	Glucan endo-1,3-beta-glucosidase, basic isoform 1
PGSC0003DMG400020829	CUST_35011_PI426222305	PGSC0003DMP400036208	2.85759	Copper transporter 1
PGSC0003DMG400022929	CUST_24143_PI426222305	PGSC0003DMP400039762	2.84762	Aspartate aminotransferase
PGSC0003DMG400001948	CUST_37709_PI426222305	PGSC0003DMP400003474	2.82189	Copalyl diphosphate synthase
PGSC0003DMG400020017	CUST_35239_PI426222305	PGSC0003DMP400034720	2.81614	Lichenase
PGSC0003DMG400013696	CUST_39115_PI426222305	PGSC0003DMP400024217	2.81465	Cytochrome P450
PGSC0003DMG401010883	CUST_49839_PI426222305	PGSC0003DMP400019223	2.69234	R2r3-myb transcription factor
PGSC0003DMG400020703	CUST_40701_PI426222305	PGSC0003DMP400035992	2.6735	Antifungal protein
PGSC0003DMG400005116	CUST_49865_PI426222305	PGSC0003DMP400009087	2.60151	PR1 protein
PGSC0003DMG400019435	CUST_17169_PI426222305	PGSC0003DMP400033768	2.56663	Wound-induced protein WIN1
PGSC0003DMG400013763	CUST_10057_PI426222305	PGSC0003DMP400024321	2.50271	Ankyrin repeat-containing protein
PGSC0003DMG400001001	CUST_23345_PI426222305	PGSC0003DMP400001896	2.48294	Conserved gene of unknown function
PGSC0003DMG400030082	CUST_39401_PI426222305	PGSC0003DMP400052390	2.46644	Primary amine oxidase
PGSC0003DMG400003993	CUST_23400_PI426222305	PGSC0003DMP400007118	2.46308	Citrate binding protein
PGSC0003DMG400018066	CUST_51716_PI426222305	PGSC0003DMP400031484	2.4584	Sesquiterpene synthase 2
PGSC0003DMG400025400	CUST_9913_PI426222305	PGSC0003DMP400044063	2.4528	LOB domain protein 1
PGSC0003DMG400001550	CUST_5410_PI426222305	PGSC0003DMP400002802	2.29741	TSI-1 protein
PGSC0003DMG400014347	CUST_26442_PI426222305	PGSC0003DMP400025275	2.28424	PAR-1c protein
PGSC0003DMG400001948	CUST_37764_PI426222305	PGSC0003DMP400003482	2.28286	Copalyl diphosphate synthase
PGSC0003DMG400000783	CUST_43247_PI426222305	PGSC0003DMP400001497	2.23053	Extensin
PGSC0003DMG401010883	CUST_49831_PI426222305	PGSC0003DMP400019221	2.2101	R2r3-myb transcription factor
PGSC0003DMG401025083	CUST_36553_PI426222305	PGSC0003DMP400043519	2.19776	Peroxidase 12
PGSC0003DMG400012325	CUST_10808_PI426222305	PGSC0003DMP400021810	2.19036	SP1L
PGSC0003DMG400026141	CUST_26991_PI426222305	PGSC0003DMP400045353	2.09592	Gene of unknown function
PGSC0003DMG400011185	CUST_10276_PI426222305	PGSC0003DMP400019774	2.08142	Low-molecular-weight cysteine-rich protein LCR78
PGSC0003DMG400036633	CUST_25258_PI426222305	PGSC0003DMP400058737	2.0138	Auxin-induced SAUR
PGSC0003DMG400033906	CUST_20532_PI426222305	PGSC0003DMP400056305	1.97757	Isoflavone reductase homolog
PGSC0003DMG400011185	CUST_10226_PI426222305	PGSC0003DMP400019775	1.93149	Low-molecular-weight cysteine-rich protein LCR78
PGSC0003DMG400016559	CUST_43217_PI426222305	PGSC0003DMP400028961	1.91038	Auxin-induced SAUR
PGSC0003DMG402010883	CUST_49833_PI426222305	PGSC0003DMP400019222	1.90324	MYB transcription factor MYB139
PGSC0003DMG400001528	CUST_5024_PI426222305	PGSC0003DMP400002757	1.89962	Class II chitinase
PGSC0003DMG400001948	CUST_37731_PI426222305	PGSC0003DMP400003476	1.86526	Copalyl diphosphate synthase
PGSC0003DMG400010490	CUST_47564_PI426222305	PGSC0003DMP400018562	1.8625	Acidic class II 1,3-beta-glucanase
PGSC0003DMG400018678	CUST_8930_PI426222305	PGSC0003DMP400032559	1.79362	Auxin:hydrogen symporter
PGSC0003DMG400018678	CUST_8976_PI426222305	PGSC0003DMP400032558	1.78669	Auxin:hydrogen symporter
PGSC0003DMG400025752	CUST_14572_PI426222305	PGSC0003DMP400044597	1.77785	LOB domain-containing protein
PGSC0003DMG402001494	CUST_4935_PI426222305	PGSC0003DMP400002693	1.77698	PR10
PGSC0003DMG402026407	CUST_33749_PI426222305	PGSC0003DMP400045849	1.76675	Monoglyceride lipase
PGSC0003DMG401025083	CUST_36514_PI426222305	PGSC0003DMP400043522	1.76191	Peroxidase 12
PGSC0003DMG400011185	CUST_10290_PI426222305	PGSC0003DMP400019776	1.72862	Low-molecular-weight cysteine-rich protein LCR78
PGSC0003DMG400004801	CUST_30139_PI426222305	PGSC0003DMP400008506	1.71775	Conserved gene of unknown function
PGSC0003DMG400014620	CUST_30894_PI426222305	PGSC0003DMP400025753	1.69535	Conserved gene of unknown function
PGSC0003DMG400010373	CUST_42590_PI426222305	PGSC0003DMP400018324	1.66511	Iron-regulated transporter 1
PGSC0003DMG402001531	CUST_4944_PI426222305	PGSC0003DMP400002766	1.62901	Chitinase 134
PGSC0003DMG400021407	CUST_44137_PI426222305	PGSC0003DMP400037098	1.61569	Phytosulfokine peptide
PGSC0003DMG400025752	CUST_14674_PI426222305	PGSC0003DMP400044598	1.58115	LOB domain-containing protein
PGSC0003DMG402019811	CUST_38574_PI426222305	PGSC0003DMP400034412	1.54155	Conserved gene of unknown function
PGSC0003DMG400013199	CUST_51417_PI426222305	PGSC0003DMP400023346	1.51197	Conserved gene of unknown function
PGSC0003DMG400021247	CUST_38185_PI426222305	PGSC0003DMP400036810	1.45775	Glutathione S-transferase
PGSC0003DMG401010492	CUST_47551_PI426222305	PGSC0003DMP400018566	1.44686	Acidic class II 1,3-beta-glucanase
PGSC0003DMG400003574	CUST_5000_PI426222305	PGSC0003DMP400006382	1.41582	Ccaat-binding transcription factor
PGSC0003DMG400008560	CUST_21306_PI426222305	PGSC0003DMP400015030	1.41356	Conserved gene of unknown function
PGSC0003DMG400025446	CUST_50034_PI426222305	PGSC0003DMP400044135	1.39509	Gene of unknown function
PGSC0003DMG402021713	CUST_48210_PI426222305	PGSC0003DMP400037641	1.35579	(-)-a-terpineol synthase
PGSC0003DMG400002151	CUST_35042_PI426222305	PGSC0003DMP400003849	1.3442	Zinc transporter
PGSC0003DMG400013255	CUST_25363_PI426222305	PGSC0003DMP400023446	1.33228	ERF transcription factor 5
PGSC0003DMG400017714	CUST_27475_PI426222305	PGSC0003DMP400030948	1.23107	Annexin p34
PGSC0003DMG402028027	CUST_10113_PI426222305	PGSC0003DMP400048711	1.21323	Transaldolase
PGSC0003DMG400007020	CUST_13680_PI426222305	PGSC0003DMP400012431	1.21129	DNA repair and recombination protein radA
PGSC0003DMG400016570	CUST_43211_PI426222305	PGSC0003DMP400028974	1.16362	Auxin-induced SAUR
PGSC0003DMG400022341	CUST_15966_PI426222305	PGSC0003DMP400038710	1.15937	Suberization-associated anionic peroxidase 2
PGSC0003DMG400005815	CUST_25152_PI426222305	PGSC0003DMP400010314	1.12902	Cytochrome P450
PGSC0003DMG400002151	CUST_34985_PI426222305	PGSC0003DMP400003848	1.10301	Zinc transporter
PGSC0003DMG402031505	CUST_32638_PI426222305	PGSC0003DMP400054834	1.10107	Conserved gene of unknown function
PGSC0003DMG400013096	CUST_19714_PI426222305	PGSC0003DMP400023185	1.06078	Germin 12
PGSC0003DMG400002120	CUST_440_PI426222305	PGSC0003DMP400003795	1.01541	40S ribosomal protein S21e
PGSC0003DMG400004100	CUST_12199_PI426222305	PGSC0003DMP400007328	1.0073	Acetyl-CoA synthetase
PGSC0003DMG400009469	CUST_27522_PI426222305	PGSC0003DMP400016739	0.943401	Sulfate transporter 2
PGSC0003DMG401030815	CUST_42517_PI426222305	PGSC0003DMP400053670	0.882319	Alcohol dehydrogenase-like 1
PGSC0003DMG400002069	CUST_18503_PI426222305	PGSC0003DMP400003696	0.872416	Cysteine string protein
PGSC0003DMG400011610	CUST_39989_PI426222305	PGSC0003DMP400020607	0.831801	Hcr2-p3
PGSC0003DMG400021720	CUST_48214_PI426222305	PGSC0003DMP400037649	0.800827	Binding protein
PGSC0003DMG400003507	CUST_5105_PI426222305	PGSC0003DMP400006248	0.752179	TVLP1
PGSC0003DMG400017913	CUST_38926_PI426222305	PGSC0003DMP400031250	0.743565	Cytochrome-c oxidase
PGSC0003DMG402030815	CUST_42525_PI426222305	PGSC0003DMP400053673	0.703496	Cytochrome C oxidase polypeptide vib
PGSC0003DMG400027243	CUST_21377_PI426222305	PGSC0003DMP400047350	0.700107	ATOZI1
PGSC0003DMG400000442	CUST_18801_PI426222305	PGSC0003DMP400000875	0.641826	Conserved gene of unknown function
PGSC0003DMG400044595	CUST_52524_PI426222305	PGSC0003DMP400066699	0.636016	Gene of unknown function
PGSC0003DMG400005906	CUST_40024_PI426222305	PGSC0003DMP400010459	0.625857	Conserved gene of unknown function
PGSC0003DMG400033875	CUST_13729_PI426222305	PGSC0003DMP400056249	0.582837	Eif-1a
PGSC0003DMG400026508	CUST_33935_PI426222305	PGSC0003DMP400046048	0.541786	ATP synthase epsilon subunit 1
PGSC0003DMG402003479	CUST_18378_PI426222305	PGSC0003DMP400006181	-2.97007	Oxidoreductase, 2OG-Fe(II) oxygenase family protein
PGSC0003DMG402003479	CUST_18247_PI426222305	PGSC0003DMP400006182	-2.8949	Oxidoreductase, 2OG-Fe(II) oxygenase family protein
PGSC0003DMG400032208	CUST_28016_PI426222305	PGSC0003DMP400055420	-2.88471	Oxidoreductase, 2OG-Fe(II) oxygenase family protein
PGSC0003DMG400032208	CUST_27917_PI426222305	PGSC0003DMP400055421	-2.82971	Oxidoreductase, 2OG-Fe(II) oxygenase family protein
PGSC0003DMG400014104	CUST_42397_PI426222305	PGSC0003DMP400024808	-2.63567	Patatin-2-Kuras 4
PGSC0003DMG400016996	CUST_50282_PI426222305	PGSC0003DMP400029708	-2.62755	Nitrate transporter
PGSC0003DMG400011752	CUST_34175_PI426222305	PGSC0003DMP400020836	-2.57553	Cellulose synthase
PGSC0003DMG400011740	CUST_34216_PI426222305	PGSC0003DMP400020813	-2.56852	SGA
PGSC0003DMG400021383	CUST_18268_PI426222305	PGSC0003DMP400037071	-2.46865	Oxidoreductase, 2OG-Fe(II) oxygenase family protein
PGSC0003DMG400021142	CUST_24656_PI426222305	PGSC0003DMP400036651	-2.43832	DWARF1/DIMINUTO
PGSC0003DMG400009704	CUST_30514_PI426222305	PGSC0003DMP400017132	-2.36167	Purine transporter
PGSC0003DMG400012126	CUST_10528_PI426222305	PGSC0003DMP400021429	-2.23019	MYB transcription factor MYB185
PGSC0003DMG400006270	CUST_42292_PI426222305	PGSC0003DMP400011112	-2.15974	Pyruvate decarboxylase
PGSC0003DMG400011031	CUST_2432_PI426222305	PGSC0003DMP400019483	-2.13658	UDP-glucuronosyltransferase
PGSC0003DMG400001149	CUST_4357_PI426222305	PGSC0003DMP400002125	-2.10178	Allene oxide synthase 2
PGSC0003DMG400013271	CUST_25257_PI426222305	PGSC0003DMP400023469	-2.01889	Blue (Type 1) copper domain
PGSC0003DMG400027473	CUST_10186_PI426222305	PGSC0003DMP400047779	-2.00442	Hypersensitive response assisting protein
PGSC0003DMG400021683	CUST_48423_PI426222305	PGSC0003DMP400037599	-1.9962	E3 ubiquitin-protein ligase RMA1H1
PGSC0003DMG400015607	CUST_31010_PI426222305	PGSC0003DMP400027345	-1.94658	Iaa-amino acid hydrolase 10
PGSC0003DMG402016495	CUST_31495_PI426222305	PGSC0003DMP400028846	-1.937	Stem 28 kDa glycoprotein
PGSC0003DMG400005931	CUST_40102_PI426222305	PGSC0003DMP400010516	-1.8763	Sterol delta-7 reductase DWF5
PGSC0003DMG400022888	CUST_9269_PI426222305	PGSC0003DMP400039689	-1.8757	Salt responsive protein 1
PGSC0003DMG400019137	CUST_19982_PI426222305	PGSC0003DMP400033248	-1.84215	18.1 kDa class I heat shock protein
PGSC0003DMG400003022	CUST_20599_PI426222305	PGSC0003DMP400005429	-1.78976	Sesquiterpene synthase
PGSC0003DMG400005960	CUST_38834_PI426222305	PGSC0003DMP400010581	-1.74645	Glucosyltransferase
PGSC0003DMG400011030	CUST_2493_PI426222305	PGSC0003DMP400019482	-1.47096	UDP-glucuronosyltransferase
PGSC0003DMG400011255	CUST_25545_PI426222305	PGSC0003DMP400019925	-1.41371	P21-rho-binding domain-containing protein
PGSC0003DMG401015590	CUST_30953_PI426222305	PGSC0003DMP400027317	-1.39591	Nitrate transporter
PGSC0003DMG400006854	CUST_13511_PI426222305	PGSC0003DMP400012140	-1.38286	Polyamine oxidase
PGSC0003DMG400006854	CUST_13586_PI426222305	PGSC0003DMP400012141	-1.3787	Polyamine oxidase
PGSC0003DMG402001926	CUST_43681_PI426222305	PGSC0003DMP400003437	-1.33355	LATD/NIP
PGSC0003DMG400021319	CUST_18306_PI426222305	PGSC0003DMP400036947	-1.28364	C2 domain-containing protein
PGSC0003DMG400007819	CUST_21162_PI426222305	PGSC0003DMP400013785	-1.27891	DNA-binding protein phosphatase 2C
PGSC0003DMG400011750	CUST_34191_PI426222305	PGSC0003DMP400020831	-1.27159	Cytochrome P-450
PGSC0003DMG400007059	CUST_18017_PI426222305	PGSC0003DMP400012522	-1.25625	RHM1/ROL1
PGSC0003DMG400008805	CUST_52090_PI426222305	PGSC0003DMP400015469	-1.23675	DNA binding protein
PGSC0003DMG400012770	CUST_2897_PI426222305	PGSC0003DMP400022623	-1.23209	Calmodulin
PGSC0003DMG400007819	CUST_21083_PI426222305	PGSC0003DMP400013786	-1.22048	DNA-binding protein phosphatase 2C
PGSC0003DMG400008805	CUST_52092_PI426222305	PGSC0003DMP400015467	-1.21463	DNA binding protein
PGSC0003DMG400019347	CUST_20319_PI426222305	PGSC0003DMP400033622	-1.21141	Chlorophyllase 2
PGSC0003DMG400013632	CUST_44209_PI426222305	PGSC0003DMP400024112	-1.20204	Conserved gene of unknown function
PGSC0003DMG400011029	CUST_2279_PI426222305	PGSC0003DMP400019481	-1.1349	UDP-glucose glucosyltransferase
PGSC0003DMG400012809	CUST_8957_PI426222305	PGSC0003DMP400022681	-1.13313	Conserved gene of unknown function
PGSC0003DMG400006724	CUST_45060_PI426222305	PGSC0003DMP400011886	-1.12992	Conserved gene of unknown function
PGSC0003DMG400020360	CUST_42652_PI426222305	PGSC0003DMP400035365	-1.07729	Conserved gene of unknown function
PGSC0003DMG400030726	CUST_37459_PI426222305	PGSC0003DMP400053516	-1.05362	Conserved gene of unknown function
PGSC0003DMG400020360	CUST_42749_PI426222305	PGSC0003DMP400035364	-1.01983	Conserved gene of unknown function
PGSC0003DMG400010408	CUST_16167_PI426222305	PGSC0003DMP400018398	-1.0017	Oxidoreductase
PGSC0003DMG400018414	CUST_29728_PI426222305	PGSC0003DMP400032081	-0.992874	Membrane associated ring finger 1,8
PGSC0003DMG400023260	CUST_27623_PI426222305	PGSC0003DMP400040233	-0.981741	LIGULELESS1 protein
PGSC0003DMG401016141	CUST_26133_PI426222305	PGSC0003DMP400028191	-0.95747	14-3-3 protein
PGSC0003DMG400017535	CUST_24904_PI426222305	PGSC0003DMP400030626	-0.952603	MYC transcription factor
PGSC0003DMG400028160	CUST_2055_PI426222305	PGSC0003DMP400048920	-0.949281	F-box protein
PGSC0003DMG400018414	CUST_29671_PI426222305	PGSC0003DMP400032080	-0.913246	Membrane associated ring finger 1,8
PGSC0003DMG400011618	CUST_39362_PI426222305	PGSC0003DMP400020616	-0.880151	Patellin-6
PGSC0003DMG400004916	CUST_32293_PI426222305	PGSC0003DMP400008735	-0.848225	DNA binding protein
PGSC0003DMG400012951	CUST_28848_PI426222305	PGSC0003DMP400022933	-0.734445	E3 ubiquitin-protein ligase RKP
PGSC0003DMG400010411	CUST_16121_PI426222305	PGSC0003DMP400018401	-0.730029	Kinase family protein
PGSC0003DMG400010167	CUST_27121_PI426222305	PGSC0003DMP400018000	-0.673678	Conserved gene of unknown function

## Sheet: coi72
DMG	ProbeName	ProteinID	logFC	id
PGSC0003DMG400029201	CUST_51385_PI426222305	PGSC0003DMP400050844	3.37016	Sesquiterpene synthase 2
PGSC0003DMG400029201	CUST_51382_PI426222305	PGSC0003DMP400050846	2.96031	Sesquiterpene synthase 2
PGSC0003DMG400029201	CUST_51379_PI426222305	PGSC0003DMP400050845	2.83981	Sesquiterpene synthase 2
PGSC0003DMG400013763	CUST_10057_PI426222305	PGSC0003DMP400024321	2.08646	Ankyrin repeat-containing protein

## Sheet: coi120
DMG	ProbeName	ProteinID	logFC	id
PGSC0003DMG400029201	CUST_51385_PI426222305	PGSC0003DMP400050844	3.8142	Sesquiterpene synthase 2
PGSC0003DMG401024842	CUST_31162_PI426222305	PGSC0003DMP400043059	3.77947	Conserved gene of unknown function
PGSC0003DMG402024842	CUST_31226_PI426222305	PGSC0003DMP400043057	3.7775	Conserved gene of unknown function
PGSC0003DMG400029201	CUST_51382_PI426222305	PGSC0003DMP400050846	3.59056	Sesquiterpene synthase 2
PGSC0003DMG400029201	CUST_51379_PI426222305	PGSC0003DMP400050845	3.48454	Sesquiterpene synthase 2
PGSC0003DMG401024842	CUST_31134_PI426222305	PGSC0003DMP400043058	3.38089	Conserved gene of unknown function
PGSC0003DMG400023922	CUST_13910_PI426222305	PGSC0003DMP400041358	3.08272	Cytoplasmic small heat shock protein class I
PGSC0003DMG401008167	CUST_23105_PI426222305	PGSC0003DMP400014362	2.93475	AT-HSFB3 (Arabidopsis thaliana heat shock transcription factor B3)
PGSC0003DMG400002028	CUST_13936_PI426222305	PGSC0003DMP400003635	2.8757	Cytoplasmic small heat shock protein class I
PGSC0003DMG400002027	CUST_13895_PI426222305	PGSC0003DMP400003634	2.86188	Cytoplasmic small heat shock protein class I
PGSC0003DMG400022929	CUST_24143_PI426222305	PGSC0003DMP400039762	2.72912	Aspartate aminotransferase
PGSC0003DMG400001550	CUST_5084_PI426222305	PGSC0003DMP400002801	2.69746	TSI-1 protein
PGSC0003DMG400013469	CUST_31345_PI426222305	PGSC0003DMP400023825	2.60825	Conserved gene of unknown function
PGSC0003DMG400001948	CUST_37709_PI426222305	PGSC0003DMP400003474	2.57661	Copalyl diphosphate synthase
PGSC0003DMG400001948	CUST_37732_PI426222305	PGSC0003DMP400003475	2.45577	Copalyl diphosphate synthase
PGSC0003DMG400001948	CUST_37766_PI426222305	PGSC0003DMP400003481	2.45329	Copalyl diphosphate synthase
PGSC0003DMG400001948	CUST_37725_PI426222305	PGSC0003DMP400003473	2.44793	Copalyl diphosphate synthase
PGSC0003DMG400001948	CUST_37730_PI426222305	PGSC0003DMP400003484	2.40735	Copalyl diphosphate synthase
PGSC0003DMG400001948	CUST_37719_PI426222305	PGSC0003DMP400003478	2.36496	Copalyl diphosphate synthase
PGSC0003DMG400000193	CUST_2807_PI426222305	PGSC0003DMP400000417	2.3238	1-aminocyclopropane-1-carboxylate synthase 2
PGSC0003DMG400029830	CUST_22989_PI426222305	PGSC0003DMP400051976	2.22722	Glucan endo-1,3-beta-D-glucosidase
PGSC0003DMG400001948	CUST_37764_PI426222305	PGSC0003DMP400003482	1.99944	Copalyl diphosphate synthase
PGSC0003DMG400028543	CUST_31530_PI426222305	PGSC0003DMP400049720	1.96172	Gene of unknown function
PGSC0003DMG400009720	CUST_23196_PI426222305	PGSC0003DMP400017159	1.85219	1-aminocyclopropane-1-carboxylate oxidase
PGSC0003DMG400007373	CUST_39516_PI426222305	PGSC0003DMP400013053	1.8231	Beta-ketoacyl-coa synthase family protein
PGSC0003DMG400013879	CUST_15963_PI426222305	PGSC0003DMP400024478	1.76988	Quinone reductase family protein
PGSC0003DMG400020605	CUST_31809_PI426222305	PGSC0003DMP400035812	1.76332	MLO1
PGSC0003DMG400013763	CUST_10057_PI426222305	PGSC0003DMP400024321	1.75778	Ankyrin repeat-containing protein
PGSC0003DMG400030382	CUST_22688_PI426222305	PGSC0003DMP400052890	1.70972	Class III peroxidase
PGSC0003DMG400013399	CUST_31379_PI426222305	PGSC0003DMP400023717	1.69259	Conserved gene of unknown function
PGSC0003DMG400017400	CUST_34281_PI426222305	PGSC0003DMP400030392	1.67674	Mutt domain protein
PGSC0003DMG400018066	CUST_51716_PI426222305	PGSC0003DMP400031484	1.56716	Sesquiterpene synthase 2
PGSC0003DMG400001948	CUST_37731_PI426222305	PGSC0003DMP400003476	1.50092	Copalyl diphosphate synthase
PGSC0003DMG400013577	CUST_26856_PI426222305	PGSC0003DMP400024032	1.41104	Dimethylaniline monooxygenase
PGSC0003DMG400020605	CUST_31826_PI426222305	PGSC0003DMP400035813	1.39135	MLO1
PGSC0003DMG400026934	CUST_16589_PI426222305	PGSC0003DMP400046753	1.3768	Conserved gene of unknown function
PGSC0003DMG400028412	CUST_34906_PI426222305	PGSC0003DMP400049430	1.37186	Hypothetical repeat protein
PGSC0003DMG400012151	CUST_10476_PI426222305	PGSC0003DMP400021473	1.36371	Ring finger protein
PGSC0003DMG401010492	CUST_47551_PI426222305	PGSC0003DMP400018566	1.34309	Acidic class II 1,3-beta-glucanase
PGSC0003DMG400030788	CUST_32445_PI426222305	PGSC0003DMP400053627	1.33161	Type 2 proly 4-hydroxylase
PGSC0003DMG400011792	CUST_43628_PI426222305	PGSC0003DMP400020905	1.32985	ATP binding protein
PGSC0003DMG400002612	CUST_9215_PI426222305	PGSC0003DMP400004672	1.27978	Malic enzyme
PGSC0003DMG400010490	CUST_47564_PI426222305	PGSC0003DMP400018562	1.23966	Acidic class II 1,3-beta-glucanase
PGSC0003DMG400028214	CUST_2571_PI426222305	PGSC0003DMP400049041	1.17437	NADH:cytochrome b5 reductase
PGSC0003DMG400002612	CUST_9540_PI426222305	PGSC0003DMP400004671	1.16451	Malic enzyme
PGSC0003DMG400022026	CUST_20991_PI426222305	PGSC0003DMP400038093	1.05852	Monooxygenase
PGSC0003DMG400023930	CUST_13913_PI426222305	PGSC0003DMP400041369	1.02653	ATEXO70H4
PGSC0003DMG400012147	CUST_10812_PI426222305	PGSC0003DMP400021469	0.95407	Conserved gene of unknown function
PGSC0003DMG400003867	CUST_28500_PI426222305	PGSC0003DMP400006872	0.636477	Gene of unknown function
