# Supplementary material for: Intact salicylic acid signalling is required for potato defence against the necrotrophic fungus Alternaria solani
Source: Plant Mol Biol. 2020 Jun 19;104(1):1–19. doi: 10.1007/s11103-020-01019-6 (PMC7417411; doi:10.1007/s11103-020-01019-6)
Supplement: Supplementary file 4 — Online resource 4 table with the Gene Ontology (GO) term enrichment analysis results obtained using AgriGO v2 (XLSX 56 kb) [file 11103_2020_1019_MOESM4_ESM.xlsx]

## Sheet: NahG 72 
GO_acc	term_type	Term	queryitem	querytotal	bgitem	bgtotal	pvalue	FDR	entries
GO:0048037	F	cofactor binding	7	49	335	14317	0.00015	0.0067	// PGSC0003DMG400026801 // PGSC0003DMG400027919 // PGSC0003DMG400003461 // PGSC0003DMG400030082 // PGSC0003DMG400022929 // PGSC0003DMG400000193 // PGSC0003DMG400000496
GO:0016491	F	oxidoreductase activity	13	49	1555	14317	0.0018	0.041	// PGSC0003DMG400028175 // PGSC0003DMG400020334 // PGSC0003DMG400026801 // PGSC0003DMG400013879 // PGSC0003DMG400020809 // PGSC0003DMG400030082 // PGSC0003DMG400003461 // PGSC0003DMG400010859 // PGSC0003DMG400029562 // PGSC0003DMG400025158 // PGSC0003DMG400018916 // PGSC0003DMG400004800 // PGSC0003DMG400000496
GO:0043167	F	ion binding	13	49	1709	14317	0.0041	0.063	// PGSC0003DMG400028175 // PGSC0003DMG400000193 // PGSC0003DMG400018245 // PGSC0003DMG400027919 // PGSC0003DMG400020809 // PGSC0003DMG400030082 // PGSC0003DMG400022929 // PGSC0003DMG400010859 // PGSC0003DMG400029562 // PGSC0003DMG400025158 // PGSC0003DMG400001948 // PGSC0003DMG403011252 // PGSC0003DMG401024510
GO:0044710	P	single-organism metabolic process	17	49	2149	14317	0.00053	0.13	// PGSC0003DMG400012522 // PGSC0003DMG400028175 // PGSC0003DMG400006622 // PGSC0003DMG400026801 // PGSC0003DMG400020809 // PGSC0003DMG402023844 // PGSC0003DMG400030082 // PGSC0003DMG400003461 // PGSC0003DMG400010859 // PGSC0003DMG400029562 // PGSC0003DMG400017160 // PGSC0003DMG400018916 // PGSC0003DMG400020334 // PGSC0003DMG401024510 // PGSC0003DMG400025158 // PGSC0003DMG400004800 // PGSC0003DMG4…
GO:0001071	F	nucleic acid binding transcription factor activity	5	49	487	14317	0.026	0.23	// PGSC0003DMG400010309 // PGSC0003DMG400017233 // PGSC0003DMG400020206 // PGSC0003DMG400021895 // PGSC0003DMG400002272
GO:0003700	F	transcription factor activity, sequence-specific DNA binding	5	49	487	14317	0.026	0.23	// PGSC0003DMG400010309 // PGSC0003DMG400017233 // PGSC0003DMG400020206 // PGSC0003DMG400021895 // PGSC0003DMG400002272
GO:0055114	P	oxidation-reduction process	12	49	1379	14317	0.002	0.25	// PGSC0003DMG400028175 // PGSC0003DMG400020334 // PGSC0003DMG400026801 // PGSC0003DMG400020809 // PGSC0003DMG400030082 // PGSC0003DMG400003461 // PGSC0003DMG400010859 // PGSC0003DMG400029562 // PGSC0003DMG400025158 // PGSC0003DMG400018916 // PGSC0003DMG400004800 // PGSC0003DMG400000496
GO:0043169	F	cation binding	10	49	1614	14317	0.045	0.29	// PGSC0003DMG400028175 // PGSC0003DMG401024510 // PGSC0003DMG400018245 // PGSC0003DMG400020809 // PGSC0003DMG400030082 // PGSC0003DMG400010859 // PGSC0003DMG400029562 // PGSC0003DMG400025158 // PGSC0003DMG400001948 // PGSC0003DMG403011252
GO:0046872	F	metal ion binding	10	49	1609	14317	0.044	0.29	// PGSC0003DMG400028175 // PGSC0003DMG401024510 // PGSC0003DMG400018245 // PGSC0003DMG400020809 // PGSC0003DMG400030082 // PGSC0003DMG400010859 // PGSC0003DMG400029562 // PGSC0003DMG400025158 // PGSC0003DMG400001948 // PGSC0003DMG403011252
GO:0003824	F	catalytic activity	27	49	6460	14317	0.1	0.59	// PGSC0003DMG400012522 // PGSC0003DMG400028175 // PGSC0003DMG400026801 // PGSC0003DMG400029830 // PGSC0003DMG400030082 // PGSC0003DMG400003461 // PGSC0003DMG400010859 // PGSC0003DMG400018916 // PGSC0003DMG400020809 // PGSC0003DMG400006622 // PGSC0003DMG400017400 // PGSC0003DMG400013879 // PGSC0003DMG400004800 // PGSC0003DMG400040260 // PGSC0003DMG402029631 // PGSC0003DMG400020334 // PGSC0003DMG4…
GO:0016020	C	membrane	5	49	1656	14317	0.68	0.68	// PGSC0003DMG400005661 // PGSC0003DMG400022528 // PGSC0003DMG401010374 // PGSC0003DMG400030134 // PGSC0003DMG402029631
GO:0008152	P	metabolic process	32	49	6832	14317	0.01	0.82	// PGSC0003DMG400012522 // PGSC0003DMG400028175 // PGSC0003DMG400026801 // PGSC0003DMG400029830 // PGSC0003DMG400030082 // PGSC0003DMG400003461 // PGSC0003DMG400010859 // PGSC0003DMG400010309 // PGSC0003DMG400018916 // PGSC0003DMG400020206 // PGSC0003DMG400017233 // PGSC0003DMG400020809 // PGSC0003DMG400006622 // PGSC0003DMG400022929 // PGSC0003DMG400021895 // PGSC0003DMG400004800 // PGSC0003DMG4…
GO:0044699	P	single-organism process	18	49	3141	14317	0.013	0.82	// PGSC0003DMG400012522 // PGSC0003DMG400028175 // PGSC0003DMG400006622 // PGSC0003DMG400026801 // PGSC0003DMG400020809 // PGSC0003DMG400005661 // PGSC0003DMG402023844 // PGSC0003DMG400030082 // PGSC0003DMG400003461 // PGSC0003DMG400010859 // PGSC0003DMG400029562 // PGSC0003DMG400017160 // PGSC0003DMG400018916 // PGSC0003DMG400020334 // PGSC0003DMG401024510 // PGSC0003DMG400025158 // PGSC0003DMG4…
GO:0005488	F	binding	25	49	7134	14317	0.49	1	// PGSC0003DMG400028175 // PGSC0003DMG400026801 // PGSC0003DMG400030082 // PGSC0003DMG400003461 // PGSC0003DMG400010859 // PGSC0003DMG401002511 // PGSC0003DMG400020206 // PGSC0003DMG400020809 // PGSC0003DMG400006622 // PGSC0003DMG400022929 // PGSC0003DMG400021895 // PGSC0003DMG400013984 // PGSC0003DMG400005468 // PGSC0003DMG402029631 // PGSC0003DMG400025063 // PGSC0003DMG400029562 // PGSC0003DMG4…
GO:0005515	F	protein binding	5	49	2570	14317	0.95	1	// PGSC0003DMG400021247 // PGSC0003DMG400006622 // PGSC0003DMG400013984 // PGSC0003DMG400010859 // PGSC0003DMG401002511
GO:0006139	P	nucleobase-containing compound metabolic process	7	49	1573	14317	0.29	1	// PGSC0003DMG401024510 // PGSC0003DMG400003461 // PGSC0003DMG400021895 // PGSC0003DMG400010309 // PGSC0003DMG400020206 // PGSC0003DMG400002272 // PGSC0003DMG400017233
GO:0006351	P	transcription, DNA-templated	5	49	949	14317	0.22	1	// PGSC0003DMG400010309 // PGSC0003DMG400017233 // PGSC0003DMG400020206 // PGSC0003DMG400021895 // PGSC0003DMG400002272
GO:0006355	P	regulation of transcription, DNA-templated	5	49	848	14317	0.16	1	// PGSC0003DMG400010309 // PGSC0003DMG400017233 // PGSC0003DMG400020206 // PGSC0003DMG400021895 // PGSC0003DMG400002272
GO:0006725	P	cellular aromatic compound metabolic process	8	49	1646	14317	0.2	1	// PGSC0003DMG400020334 // PGSC0003DMG401024510 // PGSC0003DMG400003461 // PGSC0003DMG400021895 // PGSC0003DMG400010309 // PGSC0003DMG400020206 // PGSC0003DMG400002272 // PGSC0003DMG400017233
GO:0006807	P	nitrogen compound metabolic process	11	49	2173	14317	0.11	1	// PGSC0003DMG400020334 // PGSC0003DMG401024510 // PGSC0003DMG400030082 // PGSC0003DMG400003461 // PGSC0003DMG400021895 // PGSC0003DMG400017160 // PGSC0003DMG400010309 // PGSC0003DMG400020206 // PGSC0003DMG400002272 // PGSC0003DMG400017233 // PGSC0003DMG400025063
GO:0009058	P	biosynthetic process	10	49	1992	14317	0.14	1	// PGSC0003DMG400012522 // PGSC0003DMG400020334 // PGSC0003DMG400000193 // PGSC0003DMG400027919 // PGSC0003DMG400022929 // PGSC0003DMG400021895 // PGSC0003DMG400010309 // PGSC0003DMG400020206 // PGSC0003DMG400002272 // PGSC0003DMG400017233
GO:0009059	P	macromolecule biosynthetic process	5	49	1496	14317	0.59	1	// PGSC0003DMG400010309 // PGSC0003DMG400017233 // PGSC0003DMG400020206 // PGSC0003DMG400021895 // PGSC0003DMG400002272
GO:0009889	P	regulation of biosynthetic process	5	49	857	14317	0.17	1	// PGSC0003DMG400010309 // PGSC0003DMG400017233 // PGSC0003DMG400020206 // PGSC0003DMG400021895 // PGSC0003DMG400002272
GO:0009987	P	cellular process	13	49	4999	14317	0.92	1	// PGSC0003DMG400012522 // PGSC0003DMG400006622 // PGSC0003DMG401024510 // PGSC0003DMG400003461 // PGSC0003DMG400021895 // PGSC0003DMG400017160 // PGSC0003DMG400010309 // PGSC0003DMG400020206 // PGSC0003DMG400002272 // PGSC0003DMG400020334 // PGSC0003DMG400017233 // PGSC0003DMG400025063 // PGSC0003DMG400004800
GO:0010467	P	gene expression	5	49	1569	14317	0.63	1	// PGSC0003DMG400010309 // PGSC0003DMG400017233 // PGSC0003DMG400020206 // PGSC0003DMG400021895 // PGSC0003DMG400002272
GO:0010468	P	regulation of gene expression	5	49	876	14317	0.18	1	// PGSC0003DMG400010309 // PGSC0003DMG400017233 // PGSC0003DMG400020206 // PGSC0003DMG400021895 // PGSC0003DMG400002272
GO:0010556	P	regulation of macromolecule biosynthetic process	5	49	857	14317	0.17	1	// PGSC0003DMG400010309 // PGSC0003DMG400017233 // PGSC0003DMG400020206 // PGSC0003DMG400021895 // PGSC0003DMG400002272
GO:0016070	P	RNA metabolic process	5	49	1207	14317	0.4	1	// PGSC0003DMG400010309 // PGSC0003DMG400017233 // PGSC0003DMG400020206 // PGSC0003DMG400021895 // PGSC0003DMG400002272
GO:0016787	F	hydrolase activity	7	49	1777	14317	0.41	1	// PGSC0003DMG400006622 // PGSC0003DMG400020017 // PGSC0003DMG400040260 // PGSC0003DMG400017400 // PGSC0003DMG402029631 // PGSC0003DMG400029830 // PGSC0003DMG400025063
GO:0018130	P	heterocycle biosynthetic process	5	49	1082	14317	0.31	1	// PGSC0003DMG400010309 // PGSC0003DMG400017233 // PGSC0003DMG400020206 // PGSC0003DMG400021895 // PGSC0003DMG400002272
GO:0019219	P	regulation of nucleobase-containing compound metabolic process	5	49	865	14317	0.17	1	// PGSC0003DMG400010309 // PGSC0003DMG400017233 // PGSC0003DMG400020206 // PGSC0003DMG400021895 // PGSC0003DMG400002272
GO:0019222	P	regulation of metabolic process	5	49	910	14317	0.2	1	// PGSC0003DMG400010309 // PGSC0003DMG400017233 // PGSC0003DMG400020206 // PGSC0003DMG400021895 // PGSC0003DMG400002272
GO:0019438	P	aromatic compound biosynthetic process	6	49	1080	14317	0.16	1	// PGSC0003DMG400020334 // PGSC0003DMG400021895 // PGSC0003DMG400010309 // PGSC0003DMG400020206 // PGSC0003DMG400002272 // PGSC0003DMG400017233
GO:0031323	P	regulation of cellular metabolic process	5	49	887	14317	0.19	1	// PGSC0003DMG400010309 // PGSC0003DMG400017233 // PGSC0003DMG400020206 // PGSC0003DMG400021895 // PGSC0003DMG400002272
GO:0031326	P	regulation of cellular biosynthetic process	5	49	857	14317	0.17	1	// PGSC0003DMG400010309 // PGSC0003DMG400017233 // PGSC0003DMG400020206 // PGSC0003DMG400021895 // PGSC0003DMG400002272
GO:0032774	P	RNA biosynthetic process	5	49	950	14317	0.22	1	// PGSC0003DMG400010309 // PGSC0003DMG400017233 // PGSC0003DMG400020206 // PGSC0003DMG400021895 // PGSC0003DMG400002272
GO:0034641	P	cellular nitrogen compound metabolic process	8	49	2033	14317	0.39	1	// PGSC0003DMG401024510 // PGSC0003DMG400003461 // PGSC0003DMG400017160 // PGSC0003DMG400021895 // PGSC0003DMG400010309 // PGSC0003DMG400020206 // PGSC0003DMG400002272 // PGSC0003DMG400017233
GO:0034645	P	cellular macromolecule biosynthetic process	5	49	1494	14317	0.59	1	// PGSC0003DMG400010309 // PGSC0003DMG400017233 // PGSC0003DMG400020206 // PGSC0003DMG400021895 // PGSC0003DMG400002272
GO:0034654	P	nucleobase-containing compound biosynthetic process	5	49	1029	14317	0.28	1	// PGSC0003DMG400010309 // PGSC0003DMG400017233 // PGSC0003DMG400020206 // PGSC0003DMG400021895 // PGSC0003DMG400002272
GO:0043170	P	macromolecule metabolic process	6	49	3714	14317	0.99	1	// PGSC0003DMG400025063 // PGSC0003DMG400021895 // PGSC0003DMG400010309 // PGSC0003DMG400020206 // PGSC0003DMG400002272 // PGSC0003DMG400017233
GO:0044237	P	cellular metabolic process	12	49	4105	14317	0.79	1	// PGSC0003DMG400012522 // PGSC0003DMG400020334 // PGSC0003DMG401024510 // PGSC0003DMG400003461 // PGSC0003DMG400021895 // PGSC0003DMG400017160 // PGSC0003DMG400010309 // PGSC0003DMG400020206 // PGSC0003DMG400002272 // PGSC0003DMG400017233 // PGSC0003DMG400025063 // PGSC0003DMG400004800
GO:0044238	P	primary metabolic process	13	49	4629	14317	0.85	1	// PGSC0003DMG400012522 // PGSC0003DMG400006622 // PGSC0003DMG400020017 // PGSC0003DMG400040260 // PGSC0003DMG400029830 // PGSC0003DMG401024510 // PGSC0003DMG400003461 // PGSC0003DMG400021895 // PGSC0003DMG402023844 // PGSC0003DMG400010309 // PGSC0003DMG400020206 // PGSC0003DMG400002272 // PGSC0003DMG400017233
GO:0044249	P	cellular biosynthetic process	7	49	1858	14317	0.46	1	// PGSC0003DMG400012522 // PGSC0003DMG400020334 // PGSC0003DMG400021895 // PGSC0003DMG400010309 // PGSC0003DMG400020206 // PGSC0003DMG400002272 // PGSC0003DMG400017233
GO:0044260	P	cellular macromolecule metabolic process	6	49	3280	14317	0.98	1	// PGSC0003DMG400025063 // PGSC0003DMG400021895 // PGSC0003DMG400010309 // PGSC0003DMG400020206 // PGSC0003DMG400002272 // PGSC0003DMG400017233
GO:0044271	P	cellular nitrogen compound biosynthetic process	5	49	1499	14317	0.59	1	// PGSC0003DMG400010309 // PGSC0003DMG400017233 // PGSC0003DMG400020206 // PGSC0003DMG400021895 // PGSC0003DMG400002272
GO:0044281	P	small molecule metabolic process	5	49	537	14317	0.037	1	// PGSC0003DMG400020334 // PGSC0003DMG401024510 // PGSC0003DMG400003461 // PGSC0003DMG400017160 // PGSC0003DMG400004800
GO:0044763	P	single-organism cellular process	7	49	1539	14317	0.27	1	// PGSC0003DMG400012522 // PGSC0003DMG400006622 // PGSC0003DMG401024510 // PGSC0003DMG400003461 // PGSC0003DMG400020334 // PGSC0003DMG400017160 // PGSC0003DMG400004800
GO:0046483	P	heterocycle metabolic process	7	49	1639	14317	0.33	1	// PGSC0003DMG401024510 // PGSC0003DMG400003461 // PGSC0003DMG400021895 // PGSC0003DMG400010309 // PGSC0003DMG400020206 // PGSC0003DMG400002272 // PGSC0003DMG400017233
GO:0046914	F	transition metal ion binding	5	49	1208	14317	0.4	1	// PGSC0003DMG400028175 // PGSC0003DMG400030082 // PGSC0003DMG400025158 // PGSC0003DMG400029562 // PGSC0003DMG400020809
GO:0050789	P	regulation of biological process	6	49	1331	14317	0.3	1	// PGSC0003DMG400006622 // PGSC0003DMG400021895 // PGSC0003DMG400010309 // PGSC0003DMG400020206 // PGSC0003DMG400002272 // PGSC0003DMG400017233
GO:0050794	P	regulation of cellular process	6	49	1300	14317	0.28	1	// PGSC0003DMG400006622 // PGSC0003DMG400021895 // PGSC0003DMG400010309 // PGSC0003DMG400020206 // PGSC0003DMG400002272 // PGSC0003DMG400017233
GO:0050896	P	response to stimulus	7	49	886	14317	0.031	1	// PGSC0003DMG400006622 // PGSC0003DMG400005661 // PGSC0003DMG400023435 // PGSC0003DMG402001494 // PGSC0003DMG400008950 // PGSC0003DMG400030134 // PGSC0003DMG401001494
GO:0051171	P	regulation of nitrogen compound metabolic process	5	49	872	14317	0.18	1	// PGSC0003DMG400010309 // PGSC0003DMG400017233 // PGSC0003DMG400020206 // PGSC0003DMG400021895 // PGSC0003DMG400002272
GO:0051252	P	regulation of RNA metabolic process	5	49	849	14317	0.16	1	// PGSC0003DMG400010309 // PGSC0003DMG400017233 // PGSC0003DMG400020206 // PGSC0003DMG400021895 // PGSC0003DMG400002272
GO:0060255	P	regulation of macromolecule metabolic process	5	49	904	14317	0.2	1	// PGSC0003DMG400010309 // PGSC0003DMG400017233 // PGSC0003DMG400020206 // PGSC0003DMG400021895 // PGSC0003DMG400002272
GO:0065007	P	biological regulation	6	49	1368	14317	0.33	1	// PGSC0003DMG400006622 // PGSC0003DMG400021895 // PGSC0003DMG400010309 // PGSC0003DMG400020206 // PGSC0003DMG400002272 // PGSC0003DMG400017233
GO:0071704	P	organic substance metabolic process	18	49	4864	14317	0.39	1	// PGSC0003DMG400012522 // PGSC0003DMG400006622 // PGSC0003DMG401024510 // PGSC0003DMG400020017 // PGSC0003DMG400040260 // PGSC0003DMG400029830 // PGSC0003DMG400030082 // PGSC0003DMG400003461 // PGSC0003DMG400021895 // PGSC0003DMG400017160 // PGSC0003DMG400010309 // PGSC0003DMG400020206 // PGSC0003DMG400002272 // PGSC0003DMG400020334 // PGSC0003DMG400017233 // PGSC0003DMG402023844 // PGSC0003DMG4…
GO:0080090	P	regulation of primary metabolic process	5	49	887	14317	0.19	1	// PGSC0003DMG400010309 // PGSC0003DMG400017233 // PGSC0003DMG400020206 // PGSC0003DMG400021895 // PGSC0003DMG400002272
GO:0090304	P	nucleic acid metabolic process	5	49	1371	14317	0.51	1	// PGSC0003DMG400010309 // PGSC0003DMG400017233 // PGSC0003DMG400020206 // PGSC0003DMG400021895 // PGSC0003DMG400002272
GO:0097159	F	organic cyclic compound binding	10	49	4088	14317	0.93	1	// PGSC0003DMG400028175 // PGSC0003DMG400026801 // PGSC0003DMG400020809 // PGSC0003DMG402029631 // PGSC0003DMG400021895 // PGSC0003DMG400029562 // PGSC0003DMG400025158 // PGSC0003DMG400005468 // PGSC0003DMG400020206 // PGSC0003DMG400000496
GO:0097659	P	nucleic acid-templated transcription	5	49	949	14317	0.22	1	// PGSC0003DMG400010309 // PGSC0003DMG400017233 // PGSC0003DMG400020206 // PGSC0003DMG400021895 // PGSC0003DMG400002272
GO:1901360	P	organic cyclic compound metabolic process	8	49	1683	14317	0.21	1	// PGSC0003DMG400020334 // PGSC0003DMG401024510 // PGSC0003DMG400003461 // PGSC0003DMG400021895 // PGSC0003DMG400010309 // PGSC0003DMG400020206 // PGSC0003DMG400002272 // PGSC0003DMG400017233
GO:1901362	P	organic cyclic compound biosynthetic process	6	49	1127	14317	0.19	1	// PGSC0003DMG400020334 // PGSC0003DMG400021895 // PGSC0003DMG400010309 // PGSC0003DMG400020206 // PGSC0003DMG400002272 // PGSC0003DMG400017233
GO:1901363	F	heterocyclic compound binding	10	49	4088	14317	0.93	1	// PGSC0003DMG400028175 // PGSC0003DMG400026801 // PGSC0003DMG400020809 // PGSC0003DMG402029631 // PGSC0003DMG400021895 // PGSC0003DMG400029562 // PGSC0003DMG400025158 // PGSC0003DMG400005468 // PGSC0003DMG400020206 // PGSC0003DMG400000496
GO:1901564	P	organonitrogen compound metabolic process	6	49	777	14317	0.049	1	// PGSC0003DMG400020334 // PGSC0003DMG400030082 // PGSC0003DMG401024510 // PGSC0003DMG400003461 // PGSC0003DMG400017160 // PGSC0003DMG400025063
GO:1901576	P	organic substance biosynthetic process	7	49	1890	14317	0.47	1	// PGSC0003DMG400012522 // PGSC0003DMG400020334 // PGSC0003DMG400021895 // PGSC0003DMG400010309 // PGSC0003DMG400020206 // PGSC0003DMG400002272 // PGSC0003DMG400017233
GO:1903506	P	regulation of nucleic acid-templated transcription	5	49	848	14317	0.16	1	// PGSC0003DMG400010309 // PGSC0003DMG400017233 // PGSC0003DMG400020206 // PGSC0003DMG400021895 // PGSC0003DMG400002272
GO:2000112	P	regulation of cellular macromolecule biosynthetic process	5	49	857	14317	0.17	1	// PGSC0003DMG400010309 // PGSC0003DMG400017233 // PGSC0003DMG400020206 // PGSC0003DMG400021895 // PGSC0003DMG400002272
GO:2001141	P	regulation of RNA biosynthetic process	5	49	848	14317	0.16	1	// PGSC0003DMG400010309 // PGSC0003DMG400017233 // PGSC0003DMG400020206 // PGSC0003DMG400021895 // PGSC0003DMG400002272

## Sheet: NahG120
GO_acc	term_type	Term	queryitem	querytotal	bgitem	bgtotal	pvalue	FDR	entries
GO:0016491	F	oxidoreductase activity	107	499	1555	14317	1.7e-11	1.1e-08	// PGSC0003DMG400021542 // PGSC0003DMG400021383 // PGSC0003DMG400003619 // PGSC0003DMG400011640 // PGSC0003DMG400027739 // PGSC0003DMG400030382 // PGSC0003DMG400030628 // PGSC0003DMG400013879 // PGSC0003DMG400033874 // PGSC0003DMG400031325 // PGSC0003DMG400012794 // PGSC0003DMG401024332 // PGSC0003DMG400004822 // PGSC0003DMG400004824 // PGSC0003DMG400011246 // PGSC0003DMG400010548 // PGSC0003DMG4…
GO:0055114	P	oxidation-reduction process	97	499	1379	14317	6.1e-11	5.3e-08	// PGSC0003DMG400021542 // PGSC0003DMG400021383 // PGSC0003DMG400003619 // PGSC0003DMG400011640 // PGSC0003DMG400027739 // PGSC0003DMG400030382 // PGSC0003DMG400033874 // PGSC0003DMG400031325 // PGSC0003DMG400012794 // PGSC0003DMG401024332 // PGSC0003DMG400004822 // PGSC0003DMG400004824 // PGSC0003DMG400011246 // PGSC0003DMG400010548 // PGSC0003DMG400015910 // PGSC0003DMG400010310 // PGSC0003DMG4…
GO:0044710	P	single-organism metabolic process	131	499	2149	14317	1.4e-10	6e-08	// PGSC0003DMG400021542 // PGSC0003DMG400004021 // PGSC0003DMG400021383 // PGSC0003DMG400003619 // PGSC0003DMG400011640 // PGSC0003DMG400027739 // PGSC0003DMG400030382 // PGSC0003DMG400006622 // PGSC0003DMG400033874 // PGSC0003DMG400031325 // PGSC0003DMG400012794 // PGSC0003DMG401024332 // PGSC0003DMG400004822 // PGSC0003DMG400004824 // PGSC0003DMG400011246 // PGSC0003DMG401012430 // PGSC0003DMG4…
GO:0008152	P	metabolic process	300	499	6832	14317	3.1e-08	8.9e-06	// PGSC0003DMG400021542 // PGSC0003DMG400028687 // PGSC0003DMG400009156 // PGSC0003DMG400033874 // PGSC0003DMG400029830 // PGSC0003DMG400004021 // PGSC0003DMG400000358 // PGSC0003DMG400021383 // PGSC0003DMG400003752 // PGSC0003DMG400011972 // PGSC0003DMG400004824 // PGSC0003DMG400010309 // PGSC0003DMG400010490 // PGSC0003DMG400027045 // PGSC0003DMG400024150 // PGSC0003DMG400012087 // PGSC0003DMG4…
GO:0048037	F	cofactor binding	34	499	335	14317	1.1e-07	3.5e-05	// PGSC0003DMG400026801 // PGSC0003DMG402011377 // PGSC0003DMG400030082 // PGSC0003DMG400003461 // PGSC0003DMG400020456 // PGSC0003DMG400002612 // PGSC0003DMG400029046 // PGSC0003DMG400027739 // PGSC0003DMG400026300 // PGSC0003DMG400018359 // PGSC0003DMG400018358 // PGSC0003DMG400018357 // PGSC0003DMG400031326 // PGSC0003DMG400031325 // PGSC0003DMG400022929 // PGSC0003DMG400018659 // PGSC0003DMG4…
GO:0051704	P	multi-organism process	14	499	65	14317	3.4e-07	5.8e-05	// PGSC0003DMG400024998 // PGSC0003DMG400019278 // PGSC0003DMG400031860 // PGSC0003DMG400013383 // PGSC0003DMG400026155 // PGSC0003DMG400024259 // PGSC0003DMG400030553 // PGSC0003DMG400019435 // PGSC0003DMG400003313 // PGSC0003DMG400019241 // PGSC0003DMG401013876 // PGSC0003DMG400019437 // PGSC0003DMG400024260 // PGSC0003DMG400026185
GO:0044699	P	single-organism process	159	499	3141	14317	3.1e-07	5.8e-05	// PGSC0003DMG400021542 // PGSC0003DMG400033874 // PGSC0003DMG400004021 // PGSC0003DMG400021383 // PGSC0003DMG400000158 // PGSC0003DMG400003619 // PGSC0003DMG400011640 // PGSC0003DMG400027739 // PGSC0003DMG400030382 // PGSC0003DMG400012875 // PGSC0003DMG400006622 // PGSC0003DMG400013383 // PGSC0003DMG400032102 // PGSC0003DMG400005661 // PGSC0003DMG400031326 // PGSC0003DMG400031325 // PGSC0003DMG4…
GO:0070469	C	respiratory chain	7	499	10	14317	6.8e-07	0.00012	// PGSC0003DMG400018258 // PGSC0003DMG400030628 // PGSC0003DMG400009898 // PGSC0003DMG400020649 // PGSC0003DMG400017913 // PGSC0003DMG400030477 // PGSC0003DMG400026342
GO:0044703	P	multi-organism reproductive process	12	499	61	14317	5.3e-06	0.00042	// PGSC0003DMG400024998 // PGSC0003DMG400019278 // PGSC0003DMG400031860 // PGSC0003DMG400013383 // PGSC0003DMG400026155 // PGSC0003DMG400024259 // PGSC0003DMG400030553 // PGSC0003DMG400003313 // PGSC0003DMG400019241 // PGSC0003DMG401013876 // PGSC0003DMG400024260 // PGSC0003DMG400026185
GO:0044706	P	multi-multicellular organism process	12	499	61	14317	5.3e-06	0.00042	// PGSC0003DMG400024998 // PGSC0003DMG400019278 // PGSC0003DMG400031860 // PGSC0003DMG400013383 // PGSC0003DMG400026155 // PGSC0003DMG400024259 // PGSC0003DMG400030553 // PGSC0003DMG400003313 // PGSC0003DMG400019241 // PGSC0003DMG401013876 // PGSC0003DMG400024260 // PGSC0003DMG400026185
GO:0009875	P	pollen-pistil interaction	12	499	61	14317	5.3e-06	0.00042	// PGSC0003DMG400024998 // PGSC0003DMG400019278 // PGSC0003DMG400031860 // PGSC0003DMG400013383 // PGSC0003DMG400026155 // PGSC0003DMG400024259 // PGSC0003DMG400030553 // PGSC0003DMG400003313 // PGSC0003DMG400019241 // PGSC0003DMG401013876 // PGSC0003DMG400024260 // PGSC0003DMG400026185
GO:0008037	P	cell recognition	12	499	61	14317	5.3e-06	0.00042	// PGSC0003DMG400024998 // PGSC0003DMG400019278 // PGSC0003DMG400031860 // PGSC0003DMG400013383 // PGSC0003DMG400026155 // PGSC0003DMG400024259 // PGSC0003DMG400030553 // PGSC0003DMG400003313 // PGSC0003DMG400019241 // PGSC0003DMG401013876 // PGSC0003DMG400024260 // PGSC0003DMG400026185
GO:0048544	P	recognition of pollen	12	499	61	14317	5.3e-06	0.00042	// PGSC0003DMG400024998 // PGSC0003DMG400019278 // PGSC0003DMG400031860 // PGSC0003DMG400013383 // PGSC0003DMG400026155 // PGSC0003DMG400024259 // PGSC0003DMG400030553 // PGSC0003DMG400003313 // PGSC0003DMG400019241 // PGSC0003DMG401013876 // PGSC0003DMG400024260 // PGSC0003DMG400026185
GO:0009856	P	pollination	12	499	61	14317	5.3e-06	0.00042	// PGSC0003DMG400024998 // PGSC0003DMG400019278 // PGSC0003DMG400031860 // PGSC0003DMG400013383 // PGSC0003DMG400026155 // PGSC0003DMG400024259 // PGSC0003DMG400030553 // PGSC0003DMG400003313 // PGSC0003DMG400019241 // PGSC0003DMG401013876 // PGSC0003DMG400024260 // PGSC0003DMG400026185
GO:0003824	F	catalytic activity	277	499	6460	14317	3e-06	0.00065	// PGSC0003DMG400021542 // PGSC0003DMG400028687 // PGSC0003DMG400033874 // PGSC0003DMG400029830 // PGSC0003DMG402011377 // PGSC0003DMG400004021 // PGSC0003DMG400000358 // PGSC0003DMG400021383 // PGSC0003DMG400003752 // PGSC0003DMG400011972 // PGSC0003DMG400002387 // PGSC0003DMG400010490 // PGSC0003DMG400010548 // PGSC0003DMG400024150 // PGSC0003DMG400003619 // PGSC0003DMG400021785 // PGSC0003DMG4…
GO:0005743	C	mitochondrial inner membrane	9	499	34	14317	1.1e-05	0.00076	// PGSC0003DMG400018258 // PGSC0003DMG400030628 // PGSC0003DMG400009898 // PGSC0003DMG400020649 // PGSC0003DMG400017913 // PGSC0003DMG400013268 // PGSC0003DMG400030477 // PGSC0003DMG400028842 // PGSC0003DMG400026342
GO:0019866	C	organelle inner membrane	9	499	35	14317	1.3e-05	0.00076	// PGSC0003DMG400018258 // PGSC0003DMG400030628 // PGSC0003DMG400009898 // PGSC0003DMG400020649 // PGSC0003DMG400017913 // PGSC0003DMG400013268 // PGSC0003DMG400030477 // PGSC0003DMG400028842 // PGSC0003DMG400026342
GO:0000003	P	reproduction	12	499	70	14317	1.8e-05	0.0011	// PGSC0003DMG400024998 // PGSC0003DMG400019278 // PGSC0003DMG400031860 // PGSC0003DMG400013383 // PGSC0003DMG400026155 // PGSC0003DMG400024259 // PGSC0003DMG400030553 // PGSC0003DMG400003313 // PGSC0003DMG400019241 // PGSC0003DMG401013876 // PGSC0003DMG400024260 // PGSC0003DMG400026185
GO:0044702	P	single organism reproductive process	12	499	70	14317	1.8e-05	0.0011	// PGSC0003DMG400024998 // PGSC0003DMG400019278 // PGSC0003DMG400031860 // PGSC0003DMG400013383 // PGSC0003DMG400026155 // PGSC0003DMG400024259 // PGSC0003DMG400030553 // PGSC0003DMG400003313 // PGSC0003DMG400019241 // PGSC0003DMG401013876 // PGSC0003DMG400024260 // PGSC0003DMG400026185
GO:0022414	P	reproductive process	12	499	70	14317	1.8e-05	0.0011	// PGSC0003DMG400024998 // PGSC0003DMG400019278 // PGSC0003DMG400031860 // PGSC0003DMG400013383 // PGSC0003DMG400026155 // PGSC0003DMG400024259 // PGSC0003DMG400030553 // PGSC0003DMG400003313 // PGSC0003DMG400019241 // PGSC0003DMG401013876 // PGSC0003DMG400024260 // PGSC0003DMG400026185
GO:0098803	C	respiratory chain complex	5	499	8	14317	4.4e-05	0.0013	// PGSC0003DMG400009898 // PGSC0003DMG400017913 // PGSC0003DMG400030628 // PGSC0003DMG400018258 // PGSC0003DMG400026342
GO:0005740	C	mitochondrial envelope	10	499	52	14317	3.8e-05	0.0013	// PGSC0003DMG400018258 // PGSC0003DMG400030628 // PGSC0003DMG400009898 // PGSC0003DMG400020649 // PGSC0003DMG400028621 // PGSC0003DMG400017913 // PGSC0003DMG400013268 // PGSC0003DMG400030477 // PGSC0003DMG400028842 // PGSC0003DMG400026342
GO:0005746	C	mitochondrial respiratory chain	5	499	8	14317	4.4e-05	0.0013	// PGSC0003DMG400009898 // PGSC0003DMG400017913 // PGSC0003DMG400030628 // PGSC0003DMG400018258 // PGSC0003DMG400026342
GO:0030170	F	pyridoxal phosphate binding	13	499	80	14317	1.4e-05	0.0022	// PGSC0003DMG400026300 // PGSC0003DMG400000193 // PGSC0003DMG400018359 // PGSC0003DMG400027919 // PGSC0003DMG400018358 // PGSC0003DMG400004899 // PGSC0003DMG400022929 // PGSC0003DMG400012239 // PGSC0003DMG400026280 // PGSC0003DMG400018357 // PGSC0003DMG400025228 // PGSC0003DMG400029046 // PGSC0003DMG400014779
GO:0031975	C	envelope	10	499	61	14317	0.00013	0.0022	// PGSC0003DMG400018258 // PGSC0003DMG400030628 // PGSC0003DMG400009898 // PGSC0003DMG400020649 // PGSC0003DMG400028621 // PGSC0003DMG400017913 // PGSC0003DMG400013268 // PGSC0003DMG400030477 // PGSC0003DMG400028842 // PGSC0003DMG400026342
GO:0031967	C	organelle envelope	10	499	61	14317	0.00013	0.0022	// PGSC0003DMG400018258 // PGSC0003DMG400030628 // PGSC0003DMG400009898 // PGSC0003DMG400020649 // PGSC0003DMG400028621 // PGSC0003DMG400017913 // PGSC0003DMG400013268 // PGSC0003DMG400030477 // PGSC0003DMG400028842 // PGSC0003DMG400026342
GO:0044429	C	mitochondrial part	10	499	59	14317	9.8e-05	0.0022	// PGSC0003DMG400018258 // PGSC0003DMG400030628 // PGSC0003DMG400009898 // PGSC0003DMG400020649 // PGSC0003DMG400028621 // PGSC0003DMG400017913 // PGSC0003DMG400013268 // PGSC0003DMG400030477 // PGSC0003DMG400028842 // PGSC0003DMG400026342
GO:0031966	C	mitochondrial membrane	9	499	48	14317	0.00011	0.0022	// PGSC0003DMG400018258 // PGSC0003DMG400030628 // PGSC0003DMG400009898 // PGSC0003DMG400020649 // PGSC0003DMG400017913 // PGSC0003DMG400013268 // PGSC0003DMG400030477 // PGSC0003DMG400028842 // PGSC0003DMG400026342
GO:0005739	C	mitochondrion	13	499	107	14317	0.0002	0.0032	// PGSC0003DMG400018258 // PGSC0003DMG400006506 // PGSC0003DMG400030628 // PGSC0003DMG400009898 // PGSC0003DMG400020649 // PGSC0003DMG400028621 // PGSC0003DMG400017913 // PGSC0003DMG400013268 // PGSC0003DMG400030477 // PGSC0003DMG400011168 // PGSC0003DMG402030815 // PGSC0003DMG400028842 // PGSC0003DMG400026342
GO:0044444	C	cytoplasmic part	41	499	648	14317	0.00029	0.0043	// PGSC0003DMG400023925 // PGSC0003DMG402034311 // PGSC0003DMG400028621 // PGSC0003DMG400001128 // PGSC0003DMG400027045 // PGSC0003DMG400001690 // PGSC0003DMG400000965 // PGSC0003DMG400018258 // PGSC0003DMG400006506 // PGSC0003DMG400030628 // PGSC0003DMG400023930 // PGSC0003DMG400009898 // PGSC0003DMG402030815 // PGSC0003DMG400008445 // PGSC0003DMG400030477 // PGSC0003DMG400030537 // PGSC0003DMG4…
GO:0009607	P	response to biotic stimulus	9	499	47	14317	9.6e-05	0.0055	// PGSC0003DMG400001495 // PGSC0003DMG400029341 // PGSC0003DMG400023435 // PGSC0003DMG402009815 // PGSC0003DMG402001494 // PGSC0003DMG400001550 // PGSC0003DMG400019435 // PGSC0003DMG400019437 // PGSC0003DMG401001494
GO:0098800	C	inner mitochondrial membrane protein complex	6	499	26	14317	0.00061	0.0083	// PGSC0003DMG400018258 // PGSC0003DMG400030628 // PGSC0003DMG400009898 // PGSC0003DMG400017913 // PGSC0003DMG400028842 // PGSC0003DMG400026342
GO:0006082	P	organic acid metabolic process	26	499	329	14317	0.00018	0.0097	// PGSC0003DMG400004021 // PGSC0003DMG400017160 // PGSC0003DMG400001438 // PGSC0003DMG400005498 // PGSC0003DMG400004170 // PGSC0003DMG400029046 // PGSC0003DMG400027739 // PGSC0003DMG400026300 // PGSC0003DMG400020334 // PGSC0003DMG400018359 // PGSC0003DMG400018358 // PGSC0003DMG400018357 // PGSC0003DMG400023115 // PGSC0003DMG400026280 // PGSC0003DMG400014268 // PGSC0003DMG400004800 // PGSC0003DMG4…
GO:0006952	P	defense response	10	499	65	14317	0.0002	0.01	// PGSC0003DMG400001495 // PGSC0003DMG400029341 // PGSC0003DMG400023435 // PGSC0003DMG402009815 // PGSC0003DMG402001494 // PGSC0003DMG400030134 // PGSC0003DMG400001550 // PGSC0003DMG400019435 // PGSC0003DMG400019437 // PGSC0003DMG401001494
GO:0020037	F	heme binding	37	499	531	14317	9.9e-05	0.01	// PGSC0003DMG400021542 // PGSC0003DMG400028175 // PGSC0003DMG400025084 // PGSC0003DMG401025083 // PGSC0003DMG400013696 // PGSC0003DMG400020224 // PGSC0003DMG400012589 // PGSC0003DMG402024332 // PGSC0003DMG400011640 // PGSC0003DMG400043512 // PGSC0003DMG400030382 // PGSC0003DMG400020809 // PGSC0003DMG400024274 // PGSC0003DMG400030413 // PGSC0003DMG400014273 // PGSC0003DMG400012794 // PGSC0003DMG4…
GO:0046906	F	tetrapyrrole binding	37	499	535	14317	0.00011	0.01	// PGSC0003DMG400021542 // PGSC0003DMG400028175 // PGSC0003DMG400025084 // PGSC0003DMG401025083 // PGSC0003DMG400013696 // PGSC0003DMG400020224 // PGSC0003DMG400012589 // PGSC0003DMG402024332 // PGSC0003DMG400011640 // PGSC0003DMG400043512 // PGSC0003DMG400030382 // PGSC0003DMG400020809 // PGSC0003DMG400024274 // PGSC0003DMG400030413 // PGSC0003DMG400014273 // PGSC0003DMG400012794 // PGSC0003DMG4…
GO:0043168	F	anion binding	13	499	98	14317	9.1e-05	0.01	// PGSC0003DMG400026300 // PGSC0003DMG400000193 // PGSC0003DMG400018359 // PGSC0003DMG400027919 // PGSC0003DMG400018358 // PGSC0003DMG400004899 // PGSC0003DMG400022929 // PGSC0003DMG400012239 // PGSC0003DMG400026280 // PGSC0003DMG400018357 // PGSC0003DMG400025228 // PGSC0003DMG400029046 // PGSC0003DMG400014779
GO:0044455	C	mitochondrial membrane part	6	499	32	14317	0.0016	0.018	// PGSC0003DMG400018258 // PGSC0003DMG400030628 // PGSC0003DMG400009898 // PGSC0003DMG400017913 // PGSC0003DMG400028842 // PGSC0003DMG400026342
GO:0098798	C	mitochondrial protein complex	6	499	32	14317	0.0016	0.018	// PGSC0003DMG400018258 // PGSC0003DMG400030628 // PGSC0003DMG400009898 // PGSC0003DMG400017913 // PGSC0003DMG400028842 // PGSC0003DMG400026342
GO:0005737	C	cytoplasm	43	499	759	14317	0.0017	0.019	// PGSC0003DMG400023925 // PGSC0003DMG402034311 // PGSC0003DMG400004021 // PGSC0003DMG400028621 // PGSC0003DMG400001128 // PGSC0003DMG400027045 // PGSC0003DMG400001690 // PGSC0003DMG400000965 // PGSC0003DMG400018258 // PGSC0003DMG400006506 // PGSC0003DMG400030628 // PGSC0003DMG400023930 // PGSC0003DMG400009898 // PGSC0003DMG402030815 // PGSC0003DMG400008445 // PGSC0003DMG400030477 // PGSC0003DMG4…
GO:0015002	F	heme-copper terminal oxidase activity	5	499	14	14317	0.00033	0.02	// PGSC0003DMG400028621 // PGSC0003DMG400017913 // PGSC0003DMG402030815 // PGSC0003DMG400011168 // PGSC0003DMG400030628
GO:0004129	F	cytochrome-c oxidase activity	5	499	14	14317	0.00033	0.02	// PGSC0003DMG400028621 // PGSC0003DMG400017913 // PGSC0003DMG402030815 // PGSC0003DMG400011168 // PGSC0003DMG400030628
GO:0016675	F	oxidoreductase activity, acting on a heme group of donors	5	499	14	14317	0.00033	0.02	// PGSC0003DMG400028621 // PGSC0003DMG400017913 // PGSC0003DMG402030815 // PGSC0003DMG400011168 // PGSC0003DMG400030628
GO:0016676	F	oxidoreductase activity, acting on a heme group of donors, oxygen as acceptor	5	499	14	14317	0.00033	0.02	// PGSC0003DMG400028621 // PGSC0003DMG400017913 // PGSC0003DMG402030815 // PGSC0003DMG400011168 // PGSC0003DMG400030628
GO:0015078	F	hydrogen ion transmembrane transporter activity	11	499	86	14317	0.00041	0.021	// PGSC0003DMG400030628 // PGSC0003DMG400024638 // PGSC0003DMG400003766 // PGSC0003DMG401011647 // PGSC0003DMG400028621 // PGSC0003DMG400012168 // PGSC0003DMG400017913 // PGSC0003DMG400015910 // PGSC0003DMG402030815 // PGSC0003DMG400028842 // PGSC0003DMG400011168
GO:0016831	F	carboxy-lyase activity	8	499	46	14317	0.00042	0.021	// PGSC0003DMG400026300 // PGSC0003DMG400018359 // PGSC0003DMG400018358 // PGSC0003DMG400018357 // PGSC0003DMG400023978 // PGSC0003DMG400026280 // PGSC0003DMG400029046 // PGSC0003DMG400014779
GO:1901564	P	organonitrogen compound metabolic process	46	499	777	14317	0.00051	0.024	// PGSC0003DMG401024510 // PGSC0003DMG400004021 // PGSC0003DMG400030082 // PGSC0003DMG400003461 // PGSC0003DMG400017160 // PGSC0003DMG400021527 // PGSC0003DMG400001438 // PGSC0003DMG400001128 // PGSC0003DMG400027045 // PGSC0003DMG400023115 // PGSC0003DMG400001690 // PGSC0003DMG402001531 // PGSC0003DMG400000965 // PGSC0003DMG400020334 // PGSC0003DMG400004170 // PGSC0003DMG400001528 // PGSC0003DMG4…
GO:0016829	F	lyase activity	17	499	190	14317	0.00065	0.029	// PGSC0003DMG400026280 // PGSC0003DMG400006506 // PGSC0003DMG400026300 // PGSC0003DMG400018359 // PGSC0003DMG400018358 // PGSC0003DMG400018357 // PGSC0003DMG400001948 // PGSC0003DMG401024510 // PGSC0003DMG400023978 // PGSC0003DMG400018245 // PGSC0003DMG403011252 // PGSC0003DMG400011775 // PGSC0003DMG400018066 // PGSC0003DMG400005284 // PGSC0003DMG400029046 // PGSC0003DMG400030565 // PGSC0003DMG4…
GO:0016830	F	carbon-carbon lyase activity	9	499	63	14317	0.00067	0.029	// PGSC0003DMG400026300 // PGSC0003DMG400018359 // PGSC0003DMG400018358 // PGSC0003DMG400018357 // PGSC0003DMG400023978 // PGSC0003DMG400026280 // PGSC0003DMG400029046 // PGSC0003DMG400030565 // PGSC0003DMG400014779
GO:0031090	C	organelle membrane	10	499	96	14317	0.003	0.032	// PGSC0003DMG400018258 // PGSC0003DMG400030628 // PGSC0003DMG400009898 // PGSC0003DMG400020649 // PGSC0003DMG400017913 // PGSC0003DMG400001808 // PGSC0003DMG400030477 // PGSC0003DMG400013268 // PGSC0003DMG400028842 // PGSC0003DMG400026342
GO:0016705	F	oxidoreductase activity, acting on paired donors, with incorporation or reduction of molecular oxygen	30	499	459	14317	0.0012	0.044	// PGSC0003DMG400021542 // PGSC0003DMG400028175 // PGSC0003DMG400013696 // PGSC0003DMG400015352 // PGSC0003DMG401023844 // PGSC0003DMG400043512 // PGSC0003DMG400020809 // PGSC0003DMG400023833 // PGSC0003DMG400030413 // PGSC0003DMG400002943 // PGSC0003DMG400012794 // PGSC0003DMG400018659 // PGSC0003DMG400004824 // PGSC0003DMG400016776 // PGSC0003DMG400014442 // PGSC0003DMG400033636 // PGSC0003DMG4…
GO:0004601	F	peroxidase activity	12	499	114	14317	0.0011	0.044	// PGSC0003DMG400030382 // PGSC0003DMG400014867 // PGSC0003DMG401025083 // PGSC0003DMG400025084 // PGSC0003DMG401024332 // PGSC0003DMG400012589 // PGSC0003DMG402024332 // PGSC0003DMG400022341 // PGSC0003DMG400011640 // PGSC0003DMG400022342 // PGSC0003DMG400024967 // PGSC0003DMG400005062
GO:0050662	F	coenzyme binding	18	499	224	14317	0.0014	0.049	// PGSC0003DMG400030633 // PGSC0003DMG400026801 // PGSC0003DMG400033874 // PGSC0003DMG400021109 // PGSC0003DMG402011377 // PGSC0003DMG400031326 // PGSC0003DMG400031325 // PGSC0003DMG400003461 // PGSC0003DMG400020456 // PGSC0003DMG400002612 // PGSC0003DMG400022392 // PGSC0003DMG400018679 // PGSC0003DMG400005494 // PGSC0003DMG400033906 // PGSC0003DMG400018659 // PGSC0003DMG400008744 // PGSC0003DMG4…
GO:0016684	F	oxidoreductase activity, acting on peroxide as acceptor	12	499	117	14317	0.0014	0.049	// PGSC0003DMG400030382 // PGSC0003DMG400014867 // PGSC0003DMG401025083 // PGSC0003DMG400025084 // PGSC0003DMG401024332 // PGSC0003DMG400012589 // PGSC0003DMG402024332 // PGSC0003DMG400022341 // PGSC0003DMG400011640 // PGSC0003DMG400022342 // PGSC0003DMG400024967 // PGSC0003DMG400005062
GO:0015077	F	monovalent inorganic cation transmembrane transporter activity	11	499	105	14317	0.0018	0.059	// PGSC0003DMG400030628 // PGSC0003DMG400024638 // PGSC0003DMG400003766 // PGSC0003DMG401011647 // PGSC0003DMG400028621 // PGSC0003DMG400012168 // PGSC0003DMG400017913 // PGSC0003DMG400015910 // PGSC0003DMG402030815 // PGSC0003DMG400028842 // PGSC0003DMG400011168
GO:0006950	P	response to stress	26	499	384	14317	0.0015	0.067	// PGSC0003DMG400029341 // PGSC0003DMG402001494 // PGSC0003DMG400012589 // PGSC0003DMG402024332 // PGSC0003DMG400001550 // PGSC0003DMG400019435 // PGSC0003DMG400011640 // PGSC0003DMG400019437 // PGSC0003DMG400024035 // PGSC0003DMG401025083 // PGSC0003DMG401024332 // PGSC0003DMG401001494 // PGSC0003DMG400000731 // PGSC0003DMG400030382 // PGSC0003DMG400024093 // PGSC0003DMG402009815 // PGSC0003DMG4…
GO:0006979	P	response to oxidative stress	12	499	118	14317	0.0015	0.067	// PGSC0003DMG400030382 // PGSC0003DMG400014867 // PGSC0003DMG401025083 // PGSC0003DMG400025084 // PGSC0003DMG401024332 // PGSC0003DMG400012589 // PGSC0003DMG402024332 // PGSC0003DMG400022341 // PGSC0003DMG400011640 // PGSC0003DMG400022342 // PGSC0003DMG400024967 // PGSC0003DMG400005062
GO:0032501	P	multicellular organismal process	12	499	120	14317	0.0017	0.069	// PGSC0003DMG400024998 // PGSC0003DMG400019278 // PGSC0003DMG400031860 // PGSC0003DMG400013383 // PGSC0003DMG400026155 // PGSC0003DMG400024259 // PGSC0003DMG400030553 // PGSC0003DMG400003313 // PGSC0003DMG400019241 // PGSC0003DMG401013876 // PGSC0003DMG400024260 // PGSC0003DMG400026185
GO:0044281	P	small molecule metabolic process	33	499	537	14317	0.0018	0.07	// PGSC0003DMG400004021 // PGSC0003DMG400003461 // PGSC0003DMG400017160 // PGSC0003DMG400021527 // PGSC0003DMG400001438 // PGSC0003DMG400005498 // PGSC0003DMG400004170 // PGSC0003DMG400029046 // PGSC0003DMG400027739 // PGSC0003DMG400026280 // PGSC0003DMG400020334 // PGSC0003DMG400018359 // PGSC0003DMG400018358 // PGSC0003DMG400018357 // PGSC0003DMG400023115 // PGSC0003DMG401011647 // PGSC0003DMG4…
GO:0016209	F	antioxidant activity	12	499	127	14317	0.0026	0.072	// PGSC0003DMG400030382 // PGSC0003DMG400014867 // PGSC0003DMG401025083 // PGSC0003DMG400025084 // PGSC0003DMG401024332 // PGSC0003DMG400012589 // PGSC0003DMG402024332 // PGSC0003DMG400022341 // PGSC0003DMG400011640 // PGSC0003DMG400022342 // PGSC0003DMG400024967 // PGSC0003DMG400005062
GO:0016717	F	oxidoreductase activity, acting on paired donors, with oxidation of a pair of donors resulting in the reduction of molecular oxygen to two molecules of water	5	499	24	14317	0.0026	0.072	// PGSC0003DMG401023844 // PGSC0003DMG400002943 // PGSC0003DMG400023833 // PGSC0003DMG402023845 // PGSC0003DMG400023843
GO:0005198	F	structural molecule activity	23	499	336	14317	0.0025	0.072	// PGSC0003DMG400001128 // PGSC0003DMG400027045 // PGSC0003DMG400000783 // PGSC0003DMG400000782 // PGSC0003DMG400001690 // PGSC0003DMG400000778 // PGSC0003DMG400008445 // PGSC0003DMG400030537 // PGSC0003DMG400017593 // PGSC0003DMG400019764 // PGSC0003DMG400001849 // PGSC0003DMG400002120 // PGSC0003DMG400020566 // PGSC0003DMG400019893 // PGSC0003DMG400000128 // PGSC0003DMG400002922 // PGSC0003DMG4…
GO:1901565	P	organonitrogen compound catabolic process	5	499	23	14317	0.0022	0.083	// PGSC0003DMG400008673 // PGSC0003DMG402001531 // PGSC0003DMG400025063 // PGSC0003DMG400023115 // PGSC0003DMG400001528
GO:0022890	F	inorganic cation transmembrane transporter activity	13	499	152	14317	0.0039	0.1	// PGSC0003DMG400030628 // PGSC0003DMG400024638 // PGSC0003DMG400003766 // PGSC0003DMG400025244 // PGSC0003DMG401011647 // PGSC0003DMG400028621 // PGSC0003DMG400012168 // PGSC0003DMG400017913 // PGSC0003DMG400010373 // PGSC0003DMG400015910 // PGSC0003DMG402030815 // PGSC0003DMG400028842 // PGSC0003DMG400011168
GO:0005840	C	ribosome	19	499	311	14317	0.017	0.16	// PGSC0003DMG400001759 // PGSC0003DMG400000128 // PGSC0003DMG400024719 // PGSC0003DMG400019764 // PGSC0003DMG400001849 // PGSC0003DMG400023925 // PGSC0003DMG400020566 // PGSC0003DMG400012238 // PGSC0003DMG400008445 // PGSC0003DMG400019893 // PGSC0003DMG400001128 // PGSC0003DMG400030537 // PGSC0003DMG400027045 // PGSC0003DMG400002120 // PGSC0003DMG400015245 // PGSC0003DMG400001690 // PGSC0003DMG4…
GO:0019752	P	carboxylic acid metabolic process	20	499	294	14317	0.0049	0.18	// PGSC0003DMG400026300 // PGSC0003DMG400016337 // PGSC0003DMG400018359 // PGSC0003DMG400018358 // PGSC0003DMG400018357 // PGSC0003DMG400004021 // PGSC0003DMG402023841 // PGSC0003DMG401024510 // PGSC0003DMG400010548 // PGSC0003DMG400009472 // PGSC0003DMG400026280 // PGSC0003DMG400005498 // PGSC0003DMG400014268 // PGSC0003DMG400004170 // PGSC0003DMG400029046 // PGSC0003DMG400010169 // PGSC0003DMG4…
GO:0043436	P	oxoacid metabolic process	20	499	299	14317	0.0058	0.2	// PGSC0003DMG400026300 // PGSC0003DMG400016337 // PGSC0003DMG400018359 // PGSC0003DMG400018358 // PGSC0003DMG400018357 // PGSC0003DMG400004021 // PGSC0003DMG402023841 // PGSC0003DMG401024510 // PGSC0003DMG400010548 // PGSC0003DMG400009472 // PGSC0003DMG400026280 // PGSC0003DMG400005498 // PGSC0003DMG400014268 // PGSC0003DMG400004170 // PGSC0003DMG400029046 // PGSC0003DMG400010169 // PGSC0003DMG4…
GO:0030414	F	peptidase inhibitor activity	8	499	80	14317	0.0095	0.22	// PGSC0003DMG400015219 // PGSC0003DMG400010131 // PGSC0003DMG400002110 // PGSC0003DMG400015267 // PGSC0003DMG400018328 // PGSC0003DMG400010149 // PGSC0003DMG400015290 // PGSC0003DMG400004548
GO:0004866	F	endopeptidase inhibitor activity	8	499	80	14317	0.0095	0.22	// PGSC0003DMG400015219 // PGSC0003DMG400010131 // PGSC0003DMG400002110 // PGSC0003DMG400015267 // PGSC0003DMG400018328 // PGSC0003DMG400010149 // PGSC0003DMG400015290 // PGSC0003DMG400004548
GO:0061135	F	endopeptidase regulator activity	8	499	80	14317	0.0095	0.22	// PGSC0003DMG400015219 // PGSC0003DMG400010131 // PGSC0003DMG400002110 // PGSC0003DMG400015267 // PGSC0003DMG400018328 // PGSC0003DMG400010149 // PGSC0003DMG400015290 // PGSC0003DMG400004548
GO:0061134	F	peptidase regulator activity	8	499	80	14317	0.0095	0.22	// PGSC0003DMG400015219 // PGSC0003DMG400010131 // PGSC0003DMG400002110 // PGSC0003DMG400015267 // PGSC0003DMG400018328 // PGSC0003DMG400010149 // PGSC0003DMG400015290 // PGSC0003DMG400004548
GO:0005506	F	iron ion binding	26	499	459	14317	0.013	0.28	// PGSC0003DMG400021542 // PGSC0003DMG400028175 // PGSC0003DMG400013696 // PGSC0003DMG400043512 // PGSC0003DMG400020809 // PGSC0003DMG400010310 // PGSC0003DMG400030413 // PGSC0003DMG400012794 // PGSC0003DMG400004824 // PGSC0003DMG400016776 // PGSC0003DMG400014442 // PGSC0003DMG400033636 // PGSC0003DMG400029562 // PGSC0003DMG400014013 // PGSC0003DMG400024274 // PGSC0003DMG400014272 // PGSC0003DMG4…
GO:0009055	F	electron carrier activity	12	499	160	14317	0.014	0.28	// PGSC0003DMG400012624 // PGSC0003DMG401030920 // PGSC0003DMG400030628 // PGSC0003DMG400030918 // PGSC0003DMG400023391 // PGSC0003DMG400020224 // PGSC0003DMG400028621 // PGSC0003DMG400017913 // PGSC0003DMG400011168 // PGSC0003DMG402000567 // PGSC0003DMG402030815 // PGSC0003DMG400000142
GO:0016614	F	oxidoreductase activity, acting on CH-OH group of donors	10	499	122	14317	0.014	0.28	// PGSC0003DMG400026801 // PGSC0003DMG400033874 // PGSC0003DMG400003461 // PGSC0003DMG400002612 // PGSC0003DMG400018679 // PGSC0003DMG400005498 // PGSC0003DMG400005494 // PGSC0003DMG400005284 // PGSC0003DMG400004800 // PGSC0003DMG400000496
GO:0008324	F	cation transmembrane transporter activity	13	499	179	14317	0.013	0.28	// PGSC0003DMG400030628 // PGSC0003DMG400024638 // PGSC0003DMG400003766 // PGSC0003DMG400025244 // PGSC0003DMG401011647 // PGSC0003DMG400028621 // PGSC0003DMG400012168 // PGSC0003DMG400017913 // PGSC0003DMG400010373 // PGSC0003DMG400015910 // PGSC0003DMG402030815 // PGSC0003DMG400028842 // PGSC0003DMG400011168
GO:0016835	F	carbon-oxygen lyase activity	8	499	87	14317	0.015	0.29	// PGSC0003DMG400001948 // PGSC0003DMG400006506 // PGSC0003DMG400018245 // PGSC0003DMG400018066 // PGSC0003DMG401024510 // PGSC0003DMG403011252 // PGSC0003DMG400011775 // PGSC0003DMG400005284
GO:0016616	F	oxidoreductase activity, acting on the CH-OH group of donors, NAD or NADP as acceptor	9	499	106	14317	0.016	0.3	// PGSC0003DMG400026801 // PGSC0003DMG400033874 // PGSC0003DMG400003461 // PGSC0003DMG400002612 // PGSC0003DMG400018679 // PGSC0003DMG400005498 // PGSC0003DMG400005284 // PGSC0003DMG400004800 // PGSC0003DMG400000496
GO:0045735	F	nutrient reservoir activity	5	499	40	14317	0.017	0.32	// PGSC0003DMG400020725 // PGSC0003DMG400013099 // PGSC0003DMG400018212 // PGSC0003DMG400020709 // PGSC0003DMG400013096
GO:0003735	F	structural constituent of ribosome	19	499	316	14317	0.019	0.34	// PGSC0003DMG400001759 // PGSC0003DMG400000128 // PGSC0003DMG400024719 // PGSC0003DMG400019764 // PGSC0003DMG400001849 // PGSC0003DMG400023925 // PGSC0003DMG400020566 // PGSC0003DMG400012238 // PGSC0003DMG400008445 // PGSC0003DMG400019893 // PGSC0003DMG400001128 // PGSC0003DMG400030537 // PGSC0003DMG400027045 // PGSC0003DMG400002120 // PGSC0003DMG400015245 // PGSC0003DMG400001690 // PGSC0003DMG4…
GO:0030529	C	intracellular ribonucleoprotein complex	19	499	359	14317	0.054	0.48	// PGSC0003DMG400001759 // PGSC0003DMG400000128 // PGSC0003DMG400024719 // PGSC0003DMG400019764 // PGSC0003DMG400001849 // PGSC0003DMG400023925 // PGSC0003DMG400020566 // PGSC0003DMG400012238 // PGSC0003DMG400008445 // PGSC0003DMG400019893 // PGSC0003DMG400001128 // PGSC0003DMG400030537 // PGSC0003DMG400027045 // PGSC0003DMG400002120 // PGSC0003DMG400015245 // PGSC0003DMG400001690 // PGSC0003DMG4…
GO:1990904	C	ribonucleoprotein complex	19	499	359	14317	0.054	0.48	// PGSC0003DMG400001759 // PGSC0003DMG400000128 // PGSC0003DMG400024719 // PGSC0003DMG400019764 // PGSC0003DMG400001849 // PGSC0003DMG400023925 // PGSC0003DMG400020566 // PGSC0003DMG400012238 // PGSC0003DMG400008445 // PGSC0003DMG400019893 // PGSC0003DMG400001128 // PGSC0003DMG400030537 // PGSC0003DMG400027045 // PGSC0003DMG400002120 // PGSC0003DMG400015245 // PGSC0003DMG400001690 // PGSC0003DMG4…
GO:0010333	F	terpene synthase activity	5	499	48	14317	0.032	0.56	// PGSC0003DMG403011252 // PGSC0003DMG400001948 // PGSC0003DMG400011775 // PGSC0003DMG400018066 // PGSC0003DMG400018245
GO:0015075	F	ion transmembrane transporter activity	15	499	249	14317	0.034	0.58	// PGSC0003DMG400030628 // PGSC0003DMG400024638 // PGSC0003DMG400003766 // PGSC0003DMG400025244 // PGSC0003DMG401011647 // PGSC0003DMG400028621 // PGSC0003DMG400012168 // PGSC0003DMG400017913 // PGSC0003DMG401026519 // PGSC0003DMG400010373 // PGSC0003DMG400015910 // PGSC0003DMG400026518 // PGSC0003DMG402030815 // PGSC0003DMG400028842 // PGSC0003DMG400011168
GO:0009116	P	nucleoside metabolic process	10	499	129	14317	0.019	0.61	// PGSC0003DMG400024638 // PGSC0003DMG401024510 // PGSC0003DMG400003461 // PGSC0003DMG400009472 // PGSC0003DMG400021527 // PGSC0003DMG401011647 // PGSC0003DMG400018679 // PGSC0003DMG400030565 // PGSC0003DMG400028842 // PGSC0003DMG400026342
GO:1901657	P	glycosyl compound metabolic process	10	499	129	14317	0.019	0.61	// PGSC0003DMG400024638 // PGSC0003DMG401024510 // PGSC0003DMG400003461 // PGSC0003DMG400009472 // PGSC0003DMG400021527 // PGSC0003DMG401011647 // PGSC0003DMG400018679 // PGSC0003DMG400030565 // PGSC0003DMG400028842 // PGSC0003DMG400026342
GO:0051287	F	NAD binding	5	499	50	14317	0.037	0.61	// PGSC0003DMG400033874 // PGSC0003DMG400000496 // PGSC0003DMG400026801 // PGSC0003DMG400008744 // PGSC0003DMG400002612
GO:0016838	F	carbon-oxygen lyase activity, acting on phosphates	5	499	51	14317	0.04	0.64	// PGSC0003DMG403011252 // PGSC0003DMG400001948 // PGSC0003DMG400011775 // PGSC0003DMG400018066 // PGSC0003DMG400018245
GO:0042626	F	ATPase activity, coupled to transmembrane movement of substances	6	499	69	14317	0.04	0.64	// PGSC0003DMG400024638 // PGSC0003DMG401011647 // PGSC0003DMG400007294 // PGSC0003DMG400007295 // PGSC0003DMG400028976 // PGSC0003DMG400028842
GO:0000287	F	magnesium ion binding	8	499	108	14317	0.042	0.65	// PGSC0003DMG400001948 // PGSC0003DMG400018066 // PGSC0003DMG400018245 // PGSC0003DMG400030633 // PGSC0003DMG401024510 // PGSC0003DMG403011252 // PGSC0003DMG400011775 // PGSC0003DMG400004999
GO:0046128	P	purine ribonucleoside metabolic process	9	499	113	14317	0.022	0.66	// PGSC0003DMG400024638 // PGSC0003DMG401024510 // PGSC0003DMG400003461 // PGSC0003DMG400009472 // PGSC0003DMG401011647 // PGSC0003DMG400018679 // PGSC0003DMG400030565 // PGSC0003DMG400028842 // PGSC0003DMG400026342
GO:0042278	P	purine nucleoside metabolic process	9	499	113	14317	0.022	0.66	// PGSC0003DMG400024638 // PGSC0003DMG401024510 // PGSC0003DMG400003461 // PGSC0003DMG400009472 // PGSC0003DMG401011647 // PGSC0003DMG400018679 // PGSC0003DMG400030565 // PGSC0003DMG400028842 // PGSC0003DMG400026342
GO:1901566	P	organonitrogen compound biosynthetic process	31	499	600	14317	0.023	0.66	// PGSC0003DMG400001438 // PGSC0003DMG400001128 // PGSC0003DMG400027045 // PGSC0003DMG400001690 // PGSC0003DMG400000965 // PGSC0003DMG400020334 // PGSC0003DMG400004170 // PGSC0003DMG400008445 // PGSC0003DMG401011647 // PGSC0003DMG400030471 // PGSC0003DMG400030537 // PGSC0003DMG400014268 // PGSC0003DMG400017593 // PGSC0003DMG400019764 // PGSC0003DMG400001849 // PGSC0003DMG400002120 // PGSC0003DMG4…
GO:0016758	F	transferase activity, transferring hexosyl groups	24	499	467	14317	0.044	0.66	// PGSC0003DMG400031454 // PGSC0003DMG400011972 // PGSC0003DMG400002946 // PGSC0003DMG400021785 // PGSC0003DMG400011752 // PGSC0003DMG400021787 // PGSC0003DMG400021116 // PGSC0003DMG400035573 // PGSC0003DMG400008600 // PGSC0003DMG400019483 // PGSC0003DMG402027210 // PGSC0003DMG402027133 // PGSC0003DMG401012430 // PGSC0003DMG400027338 // PGSC0003DMG401027133 // PGSC0003DMG400034672 // PGSC0003DMG4…
GO:0009150	P	purine ribonucleotide metabolic process	9	499	118	14317	0.028	0.69	// PGSC0003DMG400024638 // PGSC0003DMG401024510 // PGSC0003DMG400003461 // PGSC0003DMG400009472 // PGSC0003DMG401011647 // PGSC0003DMG400018679 // PGSC0003DMG400030565 // PGSC0003DMG400028842 // PGSC0003DMG400026342
GO:0009259	P	ribonucleotide metabolic process	9	499	118	14317	0.028	0.69	// PGSC0003DMG400024638 // PGSC0003DMG401024510 // PGSC0003DMG400003461 // PGSC0003DMG400009472 // PGSC0003DMG401011647 // PGSC0003DMG400018679 // PGSC0003DMG400030565 // PGSC0003DMG400028842 // PGSC0003DMG400026342
GO:1901135	P	carbohydrate derivative metabolic process	15	499	241	14317	0.027	0.69	// PGSC0003DMG401012430 // PGSC0003DMG400025063 // PGSC0003DMG400024638 // PGSC0003DMG401024510 // PGSC0003DMG400003461 // PGSC0003DMG400001528 // PGSC0003DMG400021527 // PGSC0003DMG401011647 // PGSC0003DMG400018679 // PGSC0003DMG400009472 // PGSC0003DMG400008673 // PGSC0003DMG400030565 // PGSC0003DMG402001531 // PGSC0003DMG400028842 // PGSC0003DMG400026342
GO:0044763	P	single-organism cellular process	68	499	1539	14317	0.028	0.69	// PGSC0003DMG400012522 // PGSC0003DMG400023359 // PGSC0003DMG400024998 // PGSC0003DMG400031860 // PGSC0003DMG400026300 // PGSC0003DMG400004021 // PGSC0003DMG400000158 // PGSC0003DMG400017160 // PGSC0003DMG400017398 // PGSC0003DMG400021527 // PGSC0003DMG400001438 // PGSC0003DMG400013546 // PGSC0003DMG400015352 // PGSC0003DMG400004170 // PGSC0003DMG400029046 // PGSC0003DMG400011752 // PGSC0003DMG4…
GO:0009119	P	ribonucleoside metabolic process	9	499	117	14317	0.027	0.69	// PGSC0003DMG400024638 // PGSC0003DMG401024510 // PGSC0003DMG400003461 // PGSC0003DMG400009472 // PGSC0003DMG401011647 // PGSC0003DMG400018679 // PGSC0003DMG400030565 // PGSC0003DMG400028842 // PGSC0003DMG400026342
GO:0071554	P	cell wall organization or biogenesis	8	499	101	14317	0.031	0.74	// PGSC0003DMG400025063 // PGSC0003DMG400001528 // PGSC0003DMG400000778 // PGSC0003DMG400000779 // PGSC0003DMG400000783 // PGSC0003DMG400000782 // PGSC0003DMG400008673 // PGSC0003DMG402001531
GO:0006163	P	purine nucleotide metabolic process	9	499	122	14317	0.033	0.77	// PGSC0003DMG400024638 // PGSC0003DMG401024510 // PGSC0003DMG400003461 // PGSC0003DMG400009472 // PGSC0003DMG401011647 // PGSC0003DMG400018679 // PGSC0003DMG400030565 // PGSC0003DMG400028842 // PGSC0003DMG400026342
GO:0046034	P	ATP metabolic process	7	499	85	14317	0.036	0.78	// PGSC0003DMG400024638 // PGSC0003DMG401024510 // PGSC0003DMG400009472 // PGSC0003DMG401011647 // PGSC0003DMG400030565 // PGSC0003DMG400028842 // PGSC0003DMG400026342
GO:0019693	P	ribose phosphate metabolic process	9	499	124	14317	0.036	0.78	// PGSC0003DMG400024638 // PGSC0003DMG401024510 // PGSC0003DMG400003461 // PGSC0003DMG400009472 // PGSC0003DMG401011647 // PGSC0003DMG400018679 // PGSC0003DMG400030565 // PGSC0003DMG400028842 // PGSC0003DMG400026342
GO:0072521	P	purine-containing compound metabolic process	9	499	123	14317	0.034	0.78	// PGSC0003DMG400024638 // PGSC0003DMG401024510 // PGSC0003DMG400003461 // PGSC0003DMG400009472 // PGSC0003DMG401011647 // PGSC0003DMG400018679 // PGSC0003DMG400030565 // PGSC0003DMG400028842 // PGSC0003DMG400026342
GO:0032991	C	macromolecular complex	40	499	929	14317	0.11	0.87	// PGSC0003DMG401024510 // PGSC0003DMG400032557 // PGSC0003DMG400001128 // PGSC0003DMG400013569 // PGSC0003DMG400001690 // PGSC0003DMG400025246 // PGSC0003DMG400000965 // PGSC0003DMG400018258 // PGSC0003DMG400023910 // PGSC0003DMG400030628 // PGSC0003DMG400023930 // PGSC0003DMG400009898 // PGSC0003DMG400004861 // PGSC0003DMG400008445 // PGSC0003DMG401011647 // PGSC0003DMG400030537 // PGSC0003DMG4…
GO:0098796	C	membrane protein complex	10	499	180	14317	0.11	0.87	// PGSC0003DMG400018258 // PGSC0003DMG400030628 // PGSC0003DMG400024638 // PGSC0003DMG400009898 // PGSC0003DMG400003766 // PGSC0003DMG401011647 // PGSC0003DMG400017913 // PGSC0003DMG400001808 // PGSC0003DMG400028842 // PGSC0003DMG400026342
GO:0009167	P	purine ribonucleoside monophosphate metabolic process	7	499	91	14317	0.047	0.89	// PGSC0003DMG400024638 // PGSC0003DMG401024510 // PGSC0003DMG400009472 // PGSC0003DMG401011647 // PGSC0003DMG400030565 // PGSC0003DMG400028842 // PGSC0003DMG400026342
GO:0009161	P	ribonucleoside monophosphate metabolic process	7	499	91	14317	0.047	0.89	// PGSC0003DMG400024638 // PGSC0003DMG401024510 // PGSC0003DMG400009472 // PGSC0003DMG401011647 // PGSC0003DMG400030565 // PGSC0003DMG400028842 // PGSC0003DMG400026342
GO:0009199	P	ribonucleoside triphosphate metabolic process	7	499	91	14317	0.047	0.89	// PGSC0003DMG400024638 // PGSC0003DMG401024510 // PGSC0003DMG400009472 // PGSC0003DMG401011647 // PGSC0003DMG400030565 // PGSC0003DMG400028842 // PGSC0003DMG400026342
GO:0009205	P	purine ribonucleoside triphosphate metabolic process	7	499	91	14317	0.047	0.89	// PGSC0003DMG400024638 // PGSC0003DMG401024510 // PGSC0003DMG400009472 // PGSC0003DMG401011647 // PGSC0003DMG400030565 // PGSC0003DMG400028842 // PGSC0003DMG400026342
GO:0009144	P	purine nucleoside triphosphate metabolic process	7	499	91	14317	0.047	0.89	// PGSC0003DMG400024638 // PGSC0003DMG401024510 // PGSC0003DMG400009472 // PGSC0003DMG401011647 // PGSC0003DMG400030565 // PGSC0003DMG400028842 // PGSC0003DMG400026342
GO:0009126	P	purine nucleoside monophosphate metabolic process	7	499	91	14317	0.047	0.89	// PGSC0003DMG400024638 // PGSC0003DMG401024510 // PGSC0003DMG400009472 // PGSC0003DMG401011647 // PGSC0003DMG400030565 // PGSC0003DMG400028842 // PGSC0003DMG400026342
GO:0009123	P	nucleoside monophosphate metabolic process	7	499	92	14317	0.05	0.91	// PGSC0003DMG400024638 // PGSC0003DMG401024510 // PGSC0003DMG400009472 // PGSC0003DMG401011647 // PGSC0003DMG400030565 // PGSC0003DMG400028842 // PGSC0003DMG400026342
GO:0006091	P	generation of precursor metabolites and energy	8	499	113	14317	0.052	0.93	// PGSC0003DMG400018258 // PGSC0003DMG400020649 // PGSC0003DMG401024510 // PGSC0003DMG400009472 // PGSC0003DMG400030477 // PGSC0003DMG400030565 // PGSC0003DMG400027739 // PGSC0003DMG400026342
GO:0016757	F	transferase activity, transferring glycosyl groups	26	499	537	14317	0.065	0.94	// PGSC0003DMG400031454 // PGSC0003DMG400011972 // PGSC0003DMG400002946 // PGSC0003DMG400021785 // PGSC0003DMG400011752 // PGSC0003DMG400021787 // PGSC0003DMG400021116 // PGSC0003DMG400035573 // PGSC0003DMG400008600 // PGSC0003DMG400019483 // PGSC0003DMG402027210 // PGSC0003DMG402027133 // PGSC0003DMG401012430 // PGSC0003DMG400027338 // PGSC0003DMG401027133 // PGSC0003DMG400034672 // PGSC0003DMG4…
GO:0015405	F	P-P-bond-hydrolysis-driven transmembrane transporter activity	6	499	79	14317	0.067	0.94	// PGSC0003DMG400024638 // PGSC0003DMG401011647 // PGSC0003DMG400007294 // PGSC0003DMG400007295 // PGSC0003DMG400028976 // PGSC0003DMG400028842
GO:0015399	F	primary active transmembrane transporter activity	6	499	79	14317	0.067	0.94	// PGSC0003DMG400024638 // PGSC0003DMG401011647 // PGSC0003DMG400007294 // PGSC0003DMG400007295 // PGSC0003DMG400028976 // PGSC0003DMG400028842
GO:0009141	P	nucleoside triphosphate metabolic process	7	499	94	14317	0.054	0.96	// PGSC0003DMG400024638 // PGSC0003DMG401024510 // PGSC0003DMG400009472 // PGSC0003DMG401011647 // PGSC0003DMG400030565 // PGSC0003DMG400028842 // PGSC0003DMG400026342
GO:0043492	F	ATPase activity, coupled to movement of substances	6	499	80	14317	0.07	0.96	// PGSC0003DMG400024638 // PGSC0003DMG401011647 // PGSC0003DMG400007294 // PGSC0003DMG400007295 // PGSC0003DMG400028976 // PGSC0003DMG400028842
GO:0006412	P	translation	21	499	408	14317	0.056	0.97	// PGSC0003DMG400001759 // PGSC0003DMG400000128 // PGSC0003DMG400024719 // PGSC0003DMG400019764 // PGSC0003DMG400001849 // PGSC0003DMG400023925 // PGSC0003DMG400020566 // PGSC0003DMG400012238 // PGSC0003DMG400008445 // PGSC0003DMG400019893 // PGSC0003DMG400030471 // PGSC0003DMG400001128 // PGSC0003DMG400030537 // PGSC0003DMG400027045 // PGSC0003DMG400002120 // PGSC0003DMG400015245 // PGSC0003DMG4…
GO:0022891	F	substrate-specific transmembrane transporter activity	15	499	279	14317	0.073	0.98	// PGSC0003DMG400030628 // PGSC0003DMG400024638 // PGSC0003DMG400003766 // PGSC0003DMG400025244 // PGSC0003DMG401011647 // PGSC0003DMG400028621 // PGSC0003DMG400012168 // PGSC0003DMG400017913 // PGSC0003DMG401026519 // PGSC0003DMG400010373 // PGSC0003DMG400015910 // PGSC0003DMG400026518 // PGSC0003DMG402030815 // PGSC0003DMG400028842 // PGSC0003DMG400011168
GO:0043043	P	peptide biosynthetic process	21	499	411	14317	0.059	0.99	// PGSC0003DMG400001759 // PGSC0003DMG400000128 // PGSC0003DMG400024719 // PGSC0003DMG400019764 // PGSC0003DMG400001849 // PGSC0003DMG400023925 // PGSC0003DMG400020566 // PGSC0003DMG400012238 // PGSC0003DMG400008445 // PGSC0003DMG400019893 // PGSC0003DMG400030471 // PGSC0003DMG400001128 // PGSC0003DMG400030537 // PGSC0003DMG400027045 // PGSC0003DMG400002120 // PGSC0003DMG400015245 // PGSC0003DMG4…
GO:0043604	P	amide biosynthetic process	21	499	411	14317	0.059	0.99	// PGSC0003DMG400001759 // PGSC0003DMG400000128 // PGSC0003DMG400024719 // PGSC0003DMG400019764 // PGSC0003DMG400001849 // PGSC0003DMG400023925 // PGSC0003DMG400020566 // PGSC0003DMG400012238 // PGSC0003DMG400008445 // PGSC0003DMG400019893 // PGSC0003DMG400030471 // PGSC0003DMG400001128 // PGSC0003DMG400030537 // PGSC0003DMG400027045 // PGSC0003DMG400002120 // PGSC0003DMG400015245 // PGSC0003DMG4…
GO:0008104	P	protein localization	5	499	150	14317	0.6	1	// PGSC0003DMG400015203 // PGSC0003DMG400010825 // PGSC0003DMG400001808 // PGSC0003DMG400017893 // PGSC0003DMG400022061
GO:0080090	P	regulation of primary metabolic process	27	499	887	14317	0.79	1	// PGSC0003DMG400027283 // PGSC0003DMG401008167 // PGSC0003DMG400005476 // PGSC0003DMG400010309 // PGSC0003DMG400017334 // PGSC0003DMG400012087 // PGSC0003DMG400017233 // PGSC0003DMG400005631 // PGSC0003DMG400003072 // PGSC0003DMG400025481 // PGSC0003DMG400021895 // PGSC0003DMG400026046 // PGSC0003DMG400014204 // PGSC0003DMG400007025 // PGSC0003DMG400033570 // PGSC0003DMG400026260 // PGSC0003DMG4…
GO:0019222	P	regulation of metabolic process	27	499	910	14317	0.83	1	// PGSC0003DMG400027283 // PGSC0003DMG401008167 // PGSC0003DMG400005476 // PGSC0003DMG400010309 // PGSC0003DMG400017334 // PGSC0003DMG400012087 // PGSC0003DMG400017233 // PGSC0003DMG400005631 // PGSC0003DMG400003072 // PGSC0003DMG400025481 // PGSC0003DMG400021895 // PGSC0003DMG400026046 // PGSC0003DMG400014204 // PGSC0003DMG400007025 // PGSC0003DMG400033570 // PGSC0003DMG400026260 // PGSC0003DMG4…
GO:1901362	P	organic cyclic compound biosynthetic process	34	499	1127	14317	0.83	1	// PGSC0003DMG400027283 // PGSC0003DMG401008167 // PGSC0003DMG400005476 // PGSC0003DMG400001438 // PGSC0003DMG400010309 // PGSC0003DMG400017334 // PGSC0003DMG400012087 // PGSC0003DMG400017233 // PGSC0003DMG400005631 // PGSC0003DMG400003072 // PGSC0003DMG400025481 // PGSC0003DMG400020334 // PGSC0003DMG400021895 // PGSC0003DMG401011647 // PGSC0003DMG400026046 // PGSC0003DMG400014204 // PGSC0003DMG4…
GO:0071840	P	cellular component organization or biogenesis	7	499	409	14317	0.99	1	// PGSC0003DMG400017171 // PGSC0003DMG400000158 // PGSC0003DMG400000778 // PGSC0003DMG400000779 // PGSC0003DMG400031307 // PGSC0003DMG400000783 // PGSC0003DMG400000782
GO:0044712	P	single-organism catabolic process	5	499	74	14317	0.13	1	// PGSC0003DMG400010548 // PGSC0003DMG401024510 // PGSC0003DMG400009472 // PGSC0003DMG400023115 // PGSC0003DMG400030565
GO:0044711	P	single-organism biosynthetic process	16	499	404	14317	0.34	1	// PGSC0003DMG400012522 // PGSC0003DMG400001438 // PGSC0003DMG400020334 // PGSC0003DMG400016337 // PGSC0003DMG400024638 // PGSC0003DMG402023841 // PGSC0003DMG400030812 // PGSC0003DMG400023978 // PGSC0003DMG400004170 // PGSC0003DMG401011647 // PGSC0003DMG400015352 // PGSC0003DMG400014268 // PGSC0003DMG400010169 // PGSC0003DMG400023359 // PGSC0003DMG400011752 // PGSC0003DMG400028842
GO:0043603	P	cellular amide metabolic process	21	499	422	14317	0.073	1	// PGSC0003DMG400001759 // PGSC0003DMG400000128 // PGSC0003DMG400024719 // PGSC0003DMG400019764 // PGSC0003DMG400001849 // PGSC0003DMG400023925 // PGSC0003DMG400020566 // PGSC0003DMG400012238 // PGSC0003DMG400008445 // PGSC0003DMG400019893 // PGSC0003DMG400030471 // PGSC0003DMG400001128 // PGSC0003DMG400030537 // PGSC0003DMG400027045 // PGSC0003DMG400002120 // PGSC0003DMG400015245 // PGSC0003DMG4…
GO:0070647	P	protein modification by small protein conjugation or removal	6	499	106	14317	0.18	1	// PGSC0003DMG400028687 // PGSC0003DMG400005092 // PGSC0003DMG400029464 // PGSC0003DMG400014732 // PGSC0003DMG400023445 // PGSC0003DMG400005928
GO:0055085	P	transmembrane transport	18	499	618	14317	0.81	1	// PGSC0003DMG400013688 // PGSC0003DMG401011647 // PGSC0003DMG400007295 // PGSC0003DMG400024638 // PGSC0003DMG400005661 // PGSC0003DMG400031832 // PGSC0003DMG400027414 // PGSC0003DMG400003766 // PGSC0003DMG400024391 // PGSC0003DMG400020321 // PGSC0003DMG401010374 // PGSC0003DMG400010373 // PGSC0003DMG400012168 // PGSC0003DMG400002123 // PGSC0003DMG400013649 // PGSC0003DMG400007294 // PGSC0003DMG4…
GO:0032446	P	protein modification by small protein conjugation	6	499	92	14317	0.11	1	// PGSC0003DMG400028687 // PGSC0003DMG400005092 // PGSC0003DMG400029464 // PGSC0003DMG400014732 // PGSC0003DMG400023445 // PGSC0003DMG400005928
GO:0016310	P	phosphorylation	38	499	1101	14317	0.55	1	// PGSC0003DMG400024998 // PGSC0003DMG401024510 // PGSC0003DMG400031860 // PGSC0003DMG400017167 // PGSC0003DMG400014577 // PGSC0003DMG400014576 // PGSC0003DMG400028073 // PGSC0003DMG400027469 // PGSC0003DMG400024260 // PGSC0003DMG400027683 // PGSC0003DMG400019278 // PGSC0003DMG400013383 // PGSC0003DMG400001059 // PGSC0003DMG400024259 // PGSC0003DMG400024150 // PGSC0003DMG400030553 // PGSC0003DMG4…
GO:0033036	P	macromolecule localization	5	499	170	14317	0.71	1	// PGSC0003DMG400015203 // PGSC0003DMG400010825 // PGSC0003DMG400001808 // PGSC0003DMG400017893 // PGSC0003DMG400022061
GO:0060255	P	regulation of macromolecule metabolic process	27	499	904	14317	0.82	1	// PGSC0003DMG400027283 // PGSC0003DMG401008167 // PGSC0003DMG400005476 // PGSC0003DMG400010309 // PGSC0003DMG400017334 // PGSC0003DMG400012087 // PGSC0003DMG400017233 // PGSC0003DMG400005631 // PGSC0003DMG400003072 // PGSC0003DMG400025481 // PGSC0003DMG400021895 // PGSC0003DMG400026046 // PGSC0003DMG400014204 // PGSC0003DMG400007025 // PGSC0003DMG400033570 // PGSC0003DMG400026260 // PGSC0003DMG4…
GO:0032787	P	monocarboxylic acid metabolic process	7	499	142	14317	0.24	1	// PGSC0003DMG402023841 // PGSC0003DMG401024510 // PGSC0003DMG400010548 // PGSC0003DMG400009472 // PGSC0003DMG400005498 // PGSC0003DMG400010169 // PGSC0003DMG400030565
GO:0045184	P	establishment of protein localization	5	499	143	14317	0.56	1	// PGSC0003DMG400015203 // PGSC0003DMG400010825 // PGSC0003DMG400001808 // PGSC0003DMG400017893 // PGSC0003DMG400022061
GO:2001141	P	regulation of RNA biosynthetic process	27	499	848	14317	0.71	1	// PGSC0003DMG400027283 // PGSC0003DMG401008167 // PGSC0003DMG400005476 // PGSC0003DMG400010309 // PGSC0003DMG400017334 // PGSC0003DMG400012087 // PGSC0003DMG400017233 // PGSC0003DMG400005631 // PGSC0003DMG400003072 // PGSC0003DMG400025481 // PGSC0003DMG400021895 // PGSC0003DMG400026046 // PGSC0003DMG400014204 // PGSC0003DMG400007025 // PGSC0003DMG400033570 // PGSC0003DMG400026260 // PGSC0003DMG4…
GO:0016192	P	vesicle-mediated transport	5	499	104	14317	0.31	1	// PGSC0003DMG400005405 // PGSC0003DMG400023930 // PGSC0003DMG400023910 // PGSC0003DMG400001808 // PGSC0003DMG400023909
GO:0019538	P	protein metabolic process	79	499	2295	14317	0.57	1	// PGSC0003DMG400028687 // PGSC0003DMG400024998 // PGSC0003DMG400023925 // PGSC0003DMG400031860 // PGSC0003DMG400002922 // PGSC0003DMG400017167 // PGSC0003DMG401000585 // PGSC0003DMG400014577 // PGSC0003DMG400006841 // PGSC0003DMG400028073 // PGSC0003DMG400001128 // PGSC0003DMG400027045 // PGSC0003DMG400029464 // PGSC0003DMG400027469 // PGSC0003DMG400027683 // PGSC0003DMG400001690 // PGSC0003DMG4…
GO:0016053	P	organic acid biosynthetic process	8	499	121	14317	0.07	1	// PGSC0003DMG400020334 // PGSC0003DMG400016337 // PGSC0003DMG402023841 // PGSC0003DMG400030812 // PGSC0003DMG400004170 // PGSC0003DMG400001438 // PGSC0003DMG400014268 // PGSC0003DMG400010169
GO:0016567	P	protein ubiquitination	6	499	90	14317	0.11	1	// PGSC0003DMG400028687 // PGSC0003DMG400005092 // PGSC0003DMG400029464 // PGSC0003DMG400014732 // PGSC0003DMG400023445 // PGSC0003DMG400005928
GO:0019637	P	organophosphate metabolic process	9	499	228	14317	0.4	1	// PGSC0003DMG400024638 // PGSC0003DMG401024510 // PGSC0003DMG400003461 // PGSC0003DMG400009472 // PGSC0003DMG401011647 // PGSC0003DMG400018679 // PGSC0003DMG400030565 // PGSC0003DMG400028842 // PGSC0003DMG400026342
GO:0019438	P	aromatic compound biosynthetic process	34	499	1080	14317	0.75	1	// PGSC0003DMG400027283 // PGSC0003DMG401008167 // PGSC0003DMG400005476 // PGSC0003DMG400001438 // PGSC0003DMG400010309 // PGSC0003DMG400017334 // PGSC0003DMG400012087 // PGSC0003DMG400017233 // PGSC0003DMG400005631 // PGSC0003DMG400003072 // PGSC0003DMG400025481 // PGSC0003DMG400020334 // PGSC0003DMG400021895 // PGSC0003DMG401011647 // PGSC0003DMG400026046 // PGSC0003DMG400014204 // PGSC0003DMG4…
GO:0044283	P	small molecule biosynthetic process	8	499	151	14317	0.17	1	// PGSC0003DMG400020334 // PGSC0003DMG400016337 // PGSC0003DMG402023841 // PGSC0003DMG400030812 // PGSC0003DMG400004170 // PGSC0003DMG400001438 // PGSC0003DMG400014268 // PGSC0003DMG400010169
GO:0006807	P	nitrogen compound metabolic process	76	499	2173	14317	0.51	1	// PGSC0003DMG402001531 // PGSC0003DMG401024510 // PGSC0003DMG400027283 // PGSC0003DMG401008167 // PGSC0003DMG400004021 // PGSC0003DMG400002352 // PGSC0003DMG400030082 // PGSC0003DMG400003461 // PGSC0003DMG400024961 // PGSC0003DMG400005476 // PGSC0003DMG400021527 // PGSC0003DMG400001438 // PGSC0003DMG400010309 // PGSC0003DMG400001128 // PGSC0003DMG400020206 // PGSC0003DMG400023115 // PGSC0003DMG4…
GO:0050789	P	regulation of biological process	32	499	1331	14317	0.99	1	// PGSC0003DMG400027283 // PGSC0003DMG401008167 // PGSC0003DMG400005476 // PGSC0003DMG400010309 // PGSC0003DMG400017334 // PGSC0003DMG400012087 // PGSC0003DMG400017233 // PGSC0003DMG400005631 // PGSC0003DMG400003072 // PGSC0003DMG400025481 // PGSC0003DMG400004150 // PGSC0003DMG400012875 // PGSC0003DMG400006622 // PGSC0003DMG400021895 // PGSC0003DMG400026046 // PGSC0003DMG400014204 // PGSC0003DMG4…
GO:0097659	P	nucleic acid-templated transcription	27	499	949	14317	0.88	1	// PGSC0003DMG400027283 // PGSC0003DMG401008167 // PGSC0003DMG400005476 // PGSC0003DMG400010309 // PGSC0003DMG400017334 // PGSC0003DMG400012087 // PGSC0003DMG400017233 // PGSC0003DMG400005631 // PGSC0003DMG400003072 // PGSC0003DMG400025481 // PGSC0003DMG400021895 // PGSC0003DMG400026046 // PGSC0003DMG400014204 // PGSC0003DMG400007025 // PGSC0003DMG400033570 // PGSC0003DMG400026260 // PGSC0003DMG4…
GO:0044267	P	cellular protein metabolic process	70	499	1891	14317	0.32	1	// PGSC0003DMG400028687 // PGSC0003DMG400024998 // PGSC0003DMG400023925 // PGSC0003DMG400031860 // PGSC0003DMG400002922 // PGSC0003DMG400017167 // PGSC0003DMG400014577 // PGSC0003DMG400014576 // PGSC0003DMG400028073 // PGSC0003DMG400001128 // PGSC0003DMG400027045 // PGSC0003DMG400029464 // PGSC0003DMG400027469 // PGSC0003DMG400027683 // PGSC0003DMG400001690 // PGSC0003DMG400003072 // PGSC0003DMG4…
GO:1901575	P	organic substance catabolic process	11	499	215	14317	0.14	1	// PGSC0003DMG400025063 // PGSC0003DMG400009472 // PGSC0003DMG400032557 // PGSC0003DMG401024510 // PGSC0003DMG400003575 // PGSC0003DMG400010548 // PGSC0003DMG400001528 // PGSC0003DMG400008673 // PGSC0003DMG400030565 // PGSC0003DMG402001531 // PGSC0003DMG400023115
GO:0051186	P	cofactor metabolic process	6	499	132	14317	0.32	1	// PGSC0003DMG401024510 // PGSC0003DMG400003461 // PGSC0003DMG400009472 // PGSC0003DMG400018679 // PGSC0003DMG400002352 // PGSC0003DMG400030565
GO:0044260	P	cellular macromolecule metabolic process	103	499	3280	14317	0.89	1	// PGSC0003DMG400028687 // PGSC0003DMG400027283 // PGSC0003DMG400004021 // PGSC0003DMG400010309 // PGSC0003DMG400027045 // PGSC0003DMG400024150 // PGSC0003DMG400012087 // PGSC0003DMG402001531 // PGSC0003DMG400013383 // PGSC0003DMG400021895 // PGSC0003DMG400027683 // PGSC0003DMG400030537 // PGSC0003DMG400017593 // PGSC0003DMG400005928 // PGSC0003DMG401012430 // PGSC0003DMG400033570 // PGSC0003DMG4…
GO:0046483	P	heterocycle metabolic process	43	499	1639	14317	0.98	1	// PGSC0003DMG400027283 // PGSC0003DMG401008167 // PGSC0003DMG400004021 // PGSC0003DMG400003461 // PGSC0003DMG400005476 // PGSC0003DMG400021527 // PGSC0003DMG400010309 // PGSC0003DMG400017334 // PGSC0003DMG400012087 // PGSC0003DMG400009142 // PGSC0003DMG400025481 // PGSC0003DMG400005631 // PGSC0003DMG400003072 // PGSC0003DMG400017233 // PGSC0003DMG400021895 // PGSC0003DMG400023115 // PGSC0003DMG4…
GO:0016043	P	cellular component organization	7	499	369	14317	0.97	1	// PGSC0003DMG400017171 // PGSC0003DMG400000158 // PGSC0003DMG400000778 // PGSC0003DMG400000779 // PGSC0003DMG400031307 // PGSC0003DMG400000783 // PGSC0003DMG400000782
GO:0065007	P	biological regulation	32	499	1368	14317	0.99	1	// PGSC0003DMG400027283 // PGSC0003DMG401008167 // PGSC0003DMG400005476 // PGSC0003DMG400010309 // PGSC0003DMG400017334 // PGSC0003DMG400012087 // PGSC0003DMG400017233 // PGSC0003DMG400005631 // PGSC0003DMG400003072 // PGSC0003DMG400025481 // PGSC0003DMG400004150 // PGSC0003DMG400012875 // PGSC0003DMG400006622 // PGSC0003DMG400021895 // PGSC0003DMG400026046 // PGSC0003DMG400014204 // PGSC0003DMG4…
GO:1901360	P	organic cyclic compound metabolic process	46	499	1683	14317	0.97	1	// PGSC0003DMG400027283 // PGSC0003DMG401008167 // PGSC0003DMG400004021 // PGSC0003DMG400003461 // PGSC0003DMG400005476 // PGSC0003DMG400021527 // PGSC0003DMG400001438 // PGSC0003DMG400010309 // PGSC0003DMG400017334 // PGSC0003DMG400012087 // PGSC0003DMG400009142 // PGSC0003DMG400025481 // PGSC0003DMG400005631 // PGSC0003DMG400003072 // PGSC0003DMG400017233 // PGSC0003DMG400020334 // PGSC0003DMG4…
GO:0018130	P	heterocycle biosynthetic process	31	499	1082	14317	0.89	1	// PGSC0003DMG400027283 // PGSC0003DMG401008167 // PGSC0003DMG400005476 // PGSC0003DMG400010309 // PGSC0003DMG400017334 // PGSC0003DMG400012087 // PGSC0003DMG400017233 // PGSC0003DMG400005631 // PGSC0003DMG400003072 // PGSC0003DMG400025481 // PGSC0003DMG400021895 // PGSC0003DMG401011647 // PGSC0003DMG400026046 // PGSC0003DMG400014204 // PGSC0003DMG400007025 // PGSC0003DMG400033570 // PGSC0003DMG4…
GO:0006629	P	lipid metabolic process	16	499	373	14317	0.24	1	// PGSC0003DMG400012522 // PGSC0003DMG400023359 // PGSC0003DMG400006622 // PGSC0003DMG400023833 // PGSC0003DMG400005498 // PGSC0003DMG400023843 // PGSC0003DMG400002943 // PGSC0003DMG400023978 // PGSC0003DMG402023845 // PGSC0003DMG402023844 // PGSC0003DMG400015352 // PGSC0003DMG400010548 // PGSC0003DMG400010169 // PGSC0003DMG400010022 // PGSC0003DMG402023841 // PGSC0003DMG400023832
GO:0006812	P	cation transport	7	499	243	14317	0.74	1	// PGSC0003DMG400024638 // PGSC0003DMG400003766 // PGSC0003DMG400025244 // PGSC0003DMG401011647 // PGSC0003DMG400012168 // PGSC0003DMG400010373 // PGSC0003DMG400028842
GO:0006811	P	ion transport	8	499	319	14317	0.86	1	// PGSC0003DMG400024638 // PGSC0003DMG400010373 // PGSC0003DMG400003766 // PGSC0003DMG400025244 // PGSC0003DMG401011647 // PGSC0003DMG400012168 // PGSC0003DMG400013268 // PGSC0003DMG400028842
GO:0006810	P	transport	36	499	1130	14317	0.73	1	// PGSC0003DMG400024391 // PGSC0003DMG400012168 // PGSC0003DMG400017893 // PGSC0003DMG400023910 // PGSC0003DMG400005661 // PGSC0003DMG400023930 // PGSC0003DMG400008358 // PGSC0003DMG400025244 // PGSC0003DMG401011647 // PGSC0003DMG400000912 // PGSC0003DMG400002123 // PGSC0003DMG400010373 // PGSC0003DMG400029879 // PGSC0003DMG400024976 // PGSC0003DMG400013688 // PGSC0003DMG400023791 // PGSC0003DMG4…
GO:0009889	P	regulation of biosynthetic process	27	499	857	14317	0.73	1	// PGSC0003DMG400027283 // PGSC0003DMG401008167 // PGSC0003DMG400005476 // PGSC0003DMG400010309 // PGSC0003DMG400017334 // PGSC0003DMG400012087 // PGSC0003DMG400017233 // PGSC0003DMG400005631 // PGSC0003DMG400003072 // PGSC0003DMG400025481 // PGSC0003DMG400021895 // PGSC0003DMG400026046 // PGSC0003DMG400014204 // PGSC0003DMG400007025 // PGSC0003DMG400033570 // PGSC0003DMG400026260 // PGSC0003DMG4…
GO:0050794	P	regulation of cellular process	32	499	1300	14317	0.99	1	// PGSC0003DMG400027283 // PGSC0003DMG401008167 // PGSC0003DMG400005476 // PGSC0003DMG400010309 // PGSC0003DMG400017334 // PGSC0003DMG400012087 // PGSC0003DMG400017233 // PGSC0003DMG400005631 // PGSC0003DMG400003072 // PGSC0003DMG400025481 // PGSC0003DMG400004150 // PGSC0003DMG400012875 // PGSC0003DMG400006622 // PGSC0003DMG400021895 // PGSC0003DMG400026046 // PGSC0003DMG400014204 // PGSC0003DMG4…
GO:0043412	P	macromolecule modification	47	499	1417	14317	0.66	1	// PGSC0003DMG400028687 // PGSC0003DMG400024998 // PGSC0003DMG400031860 // PGSC0003DMG400017167 // PGSC0003DMG400014577 // PGSC0003DMG400014576 // PGSC0003DMG400028073 // PGSC0003DMG400005092 // PGSC0003DMG400029464 // PGSC0003DMG400027469 // PGSC0003DMG400003072 // PGSC0003DMG400027683 // PGSC0003DMG400019278 // PGSC0003DMG400013383 // PGSC0003DMG400001059 // PGSC0003DMG400024260 // PGSC0003DMG4…
GO:0036211	P	protein modification process	47	499	1370	14317	0.57	1	// PGSC0003DMG400028687 // PGSC0003DMG400024998 // PGSC0003DMG400031860 // PGSC0003DMG400017167 // PGSC0003DMG400014577 // PGSC0003DMG400014576 // PGSC0003DMG400028073 // PGSC0003DMG400005092 // PGSC0003DMG400029464 // PGSC0003DMG400027469 // PGSC0003DMG400003072 // PGSC0003DMG400027683 // PGSC0003DMG400019278 // PGSC0003DMG400013383 // PGSC0003DMG400001059 // PGSC0003DMG400024260 // PGSC0003DMG4…
GO:0044723	P	single-organism carbohydrate metabolic process	6	499	180	14317	0.6	1	// PGSC0003DMG401012430 // PGSC0003DMG401024510 // PGSC0003DMG400009472 // PGSC0003DMG400013546 // PGSC0003DMG400011752 // PGSC0003DMG400030565
GO:0051234	P	establishment of localization	36	499	1135	14317	0.74	1	// PGSC0003DMG400024391 // PGSC0003DMG400012168 // PGSC0003DMG400017893 // PGSC0003DMG400023910 // PGSC0003DMG400005661 // PGSC0003DMG400023930 // PGSC0003DMG400008358 // PGSC0003DMG400025244 // PGSC0003DMG401011647 // PGSC0003DMG400000912 // PGSC0003DMG400002123 // PGSC0003DMG400010373 // PGSC0003DMG400029879 // PGSC0003DMG400024976 // PGSC0003DMG400013688 // PGSC0003DMG400023791 // PGSC0003DMG4…
GO:0016070	P	RNA metabolic process	30	499	1207	14317	0.98	1	// PGSC0003DMG400027283 // PGSC0003DMG401008167 // PGSC0003DMG400004021 // PGSC0003DMG400005476 // PGSC0003DMG400010309 // PGSC0003DMG400017334 // PGSC0003DMG400012087 // PGSC0003DMG400017233 // PGSC0003DMG400005631 // PGSC0003DMG400003072 // PGSC0003DMG400009142 // PGSC0003DMG400025481 // PGSC0003DMG400021895 // PGSC0003DMG400026046 // PGSC0003DMG400014204 // PGSC0003DMG400007025 // PGSC0003DMG4…
GO:0044271	P	cellular nitrogen compound biosynthetic process	52	499	1499	14317	0.54	1	// PGSC0003DMG400027283 // PGSC0003DMG401008167 // PGSC0003DMG400002352 // PGSC0003DMG400009142 // PGSC0003DMG400005476 // PGSC0003DMG400010309 // PGSC0003DMG400001128 // PGSC0003DMG400020206 // PGSC0003DMG400012087 // PGSC0003DMG400001690 // PGSC0003DMG400025481 // PGSC0003DMG400005631 // PGSC0003DMG400003072 // PGSC0003DMG400017233 // PGSC0003DMG400000965 // PGSC0003DMG400019178 // PGSC0003DMG4…
GO:0046394	P	carboxylic acid biosynthetic process	5	499	102	14317	0.29	1	// PGSC0003DMG400010169 // PGSC0003DMG402023841 // PGSC0003DMG400014268 // PGSC0003DMG400016337 // PGSC0003DMG400004170
GO:0050896	P	response to stimulus	35	499	886	14317	0.25	1	// PGSC0003DMG400029341 // PGSC0003DMG400017398 // PGSC0003DMG402001494 // PGSC0003DMG400008950 // PGSC0003DMG400012589 // PGSC0003DMG402024332 // PGSC0003DMG400001550 // PGSC0003DMG400019435 // PGSC0003DMG400011640 // PGSC0003DMG400003072 // PGSC0003DMG400019437 // PGSC0003DMG400024035 // PGSC0003DMG400006622 // PGSC0003DMG400005661 // PGSC0003DMG401025083 // PGSC0003DMG401024332 // PGSC0003DMG4…
GO:0006355	P	regulation of transcription, DNA-templated	27	499	848	14317	0.71	1	// PGSC0003DMG400027283 // PGSC0003DMG401008167 // PGSC0003DMG400005476 // PGSC0003DMG400010309 // PGSC0003DMG400017334 // PGSC0003DMG400012087 // PGSC0003DMG400017233 // PGSC0003DMG400005631 // PGSC0003DMG400003072 // PGSC0003DMG400025481 // PGSC0003DMG400021895 // PGSC0003DMG400026046 // PGSC0003DMG400014204 // PGSC0003DMG400007025 // PGSC0003DMG400033570 // PGSC0003DMG400026260 // PGSC0003DMG4…
GO:0010556	P	regulation of macromolecule biosynthetic process	27	499	857	14317	0.73	1	// PGSC0003DMG400027283 // PGSC0003DMG401008167 // PGSC0003DMG400005476 // PGSC0003DMG400010309 // PGSC0003DMG400017334 // PGSC0003DMG400012087 // PGSC0003DMG400017233 // PGSC0003DMG400005631 // PGSC0003DMG400003072 // PGSC0003DMG400025481 // PGSC0003DMG400021895 // PGSC0003DMG400026046 // PGSC0003DMG400014204 // PGSC0003DMG400007025 // PGSC0003DMG400033570 // PGSC0003DMG400026260 // PGSC0003DMG4…
GO:0006351	P	transcription, DNA-templated	27	499	949	14317	0.88	1	// PGSC0003DMG400027283 // PGSC0003DMG401008167 // PGSC0003DMG400005476 // PGSC0003DMG400010309 // PGSC0003DMG400017334 // PGSC0003DMG400012087 // PGSC0003DMG400017233 // PGSC0003DMG400005631 // PGSC0003DMG400003072 // PGSC0003DMG400025481 // PGSC0003DMG400021895 // PGSC0003DMG400026046 // PGSC0003DMG400014204 // PGSC0003DMG400007025 // PGSC0003DMG400033570 // PGSC0003DMG400026260 // PGSC0003DMG4…
GO:0009117	P	nucleotide metabolic process	9	499	151	14317	0.092	1	// PGSC0003DMG400024638 // PGSC0003DMG401024510 // PGSC0003DMG400003461 // PGSC0003DMG400009472 // PGSC0003DMG401011647 // PGSC0003DMG400018679 // PGSC0003DMG400030565 // PGSC0003DMG400028842 // PGSC0003DMG400026342
GO:0006518	P	peptide metabolic process	21	499	418	14317	0.068	1	// PGSC0003DMG400001759 // PGSC0003DMG400000128 // PGSC0003DMG400024719 // PGSC0003DMG400019764 // PGSC0003DMG400001849 // PGSC0003DMG400023925 // PGSC0003DMG400020566 // PGSC0003DMG400012238 // PGSC0003DMG400008445 // PGSC0003DMG400019893 // PGSC0003DMG400030471 // PGSC0003DMG400001128 // PGSC0003DMG400030537 // PGSC0003DMG400027045 // PGSC0003DMG400002120 // PGSC0003DMG400015245 // PGSC0003DMG4…
GO:0006753	P	nucleoside phosphate metabolic process	9	499	152	14317	0.094	1	// PGSC0003DMG400024638 // PGSC0003DMG401024510 // PGSC0003DMG400003461 // PGSC0003DMG400009472 // PGSC0003DMG401011647 // PGSC0003DMG400018679 // PGSC0003DMG400030565 // PGSC0003DMG400028842 // PGSC0003DMG400026342
GO:0032774	P	RNA biosynthetic process	27	499	950	14317	0.88	1	// PGSC0003DMG400027283 // PGSC0003DMG401008167 // PGSC0003DMG400005476 // PGSC0003DMG400010309 // PGSC0003DMG400017334 // PGSC0003DMG400012087 // PGSC0003DMG400017233 // PGSC0003DMG400005631 // PGSC0003DMG400003072 // PGSC0003DMG400025481 // PGSC0003DMG400021895 // PGSC0003DMG400026046 // PGSC0003DMG400014204 // PGSC0003DMG400007025 // PGSC0003DMG400033570 // PGSC0003DMG400026260 // PGSC0003DMG4…
GO:0006732	P	coenzyme metabolic process	6	499	106	14317	0.18	1	// PGSC0003DMG401024510 // PGSC0003DMG400003461 // PGSC0003DMG400009472 // PGSC0003DMG400018679 // PGSC0003DMG400002352 // PGSC0003DMG400030565
GO:0044248	P	cellular catabolic process	8	499	156	14317	0.19	1	// PGSC0003DMG400025063 // PGSC0003DMG400032557 // PGSC0003DMG400003575 // PGSC0003DMG400010548 // PGSC0003DMG400001528 // PGSC0003DMG400008673 // PGSC0003DMG402001531 // PGSC0003DMG400023115
GO:0034654	P	nucleobase-containing compound biosynthetic process	30	499	1029	14317	0.86	1	// PGSC0003DMG400027283 // PGSC0003DMG401008167 // PGSC0003DMG400005476 // PGSC0003DMG400010309 // PGSC0003DMG400017334 // PGSC0003DMG400012087 // PGSC0003DMG400017233 // PGSC0003DMG400005631 // PGSC0003DMG400003072 // PGSC0003DMG400025481 // PGSC0003DMG400021895 // PGSC0003DMG401011647 // PGSC0003DMG400026046 // PGSC0003DMG400014204 // PGSC0003DMG400007025 // PGSC0003DMG400033570 // PGSC0003DMG4…
GO:0034641	P	cellular nitrogen compound metabolic process	65	499	2033	14317	0.79	1	// PGSC0003DMG401024510 // PGSC0003DMG400027283 // PGSC0003DMG401008167 // PGSC0003DMG400004021 // PGSC0003DMG400002352 // PGSC0003DMG400003461 // PGSC0003DMG400017160 // PGSC0003DMG400005476 // PGSC0003DMG400021527 // PGSC0003DMG400010309 // PGSC0003DMG400001128 // PGSC0003DMG400020206 // PGSC0003DMG400012238 // PGSC0003DMG400012087 // PGSC0003DMG400001690 // PGSC0003DMG400025481 // PGSC0003DMG4…
GO:0034645	P	cellular macromolecule biosynthetic process	50	499	1494	14317	0.64	1	// PGSC0003DMG400027283 // PGSC0003DMG401008167 // PGSC0003DMG400011752 // PGSC0003DMG400005476 // PGSC0003DMG400010309 // PGSC0003DMG400001128 // PGSC0003DMG400020206 // PGSC0003DMG400012087 // PGSC0003DMG400001690 // PGSC0003DMG400017233 // PGSC0003DMG400005631 // PGSC0003DMG400003072 // PGSC0003DMG400009142 // PGSC0003DMG400025481 // PGSC0003DMG400000965 // PGSC0003DMG400019178 // PGSC0003DMG4…
GO:0007154	P	cell communication	16	499	340	14317	0.15	1	// PGSC0003DMG400006622 // PGSC0003DMG400019278 // PGSC0003DMG400031860 // PGSC0003DMG400013383 // PGSC0003DMG400024260 // PGSC0003DMG400026155 // PGSC0003DMG400024259 // PGSC0003DMG400024998 // PGSC0003DMG400017398 // PGSC0003DMG400030553 // PGSC0003DMG400003313 // PGSC0003DMG400026185 // PGSC0003DMG400019241 // PGSC0003DMG401013876 // PGSC0003DMG400003072 // PGSC0003DMG400020828
GO:0006139	P	nucleobase-containing compound metabolic process	41	499	1573	14317	0.98	1	// PGSC0003DMG400027283 // PGSC0003DMG401008167 // PGSC0003DMG400004021 // PGSC0003DMG400003461 // PGSC0003DMG400005476 // PGSC0003DMG400021527 // PGSC0003DMG400010309 // PGSC0003DMG400017334 // PGSC0003DMG400012087 // PGSC0003DMG400009142 // PGSC0003DMG400025481 // PGSC0003DMG400005631 // PGSC0003DMG400003072 // PGSC0003DMG400017233 // PGSC0003DMG400021895 // PGSC0003DMG401011647 // PGSC0003DMG4…
GO:0051179	P	localization	36	499	1142	14317	0.76	1	// PGSC0003DMG400024391 // PGSC0003DMG400012168 // PGSC0003DMG400017893 // PGSC0003DMG400023910 // PGSC0003DMG400005661 // PGSC0003DMG400023930 // PGSC0003DMG400008358 // PGSC0003DMG400025244 // PGSC0003DMG401011647 // PGSC0003DMG400000912 // PGSC0003DMG400002123 // PGSC0003DMG400010373 // PGSC0003DMG400029879 // PGSC0003DMG400024976 // PGSC0003DMG400013688 // PGSC0003DMG400023791 // PGSC0003DMG4…
GO:0006508	P	proteolysis	11	499	512	14317	0.97	1	// PGSC0003DMG400032557 // PGSC0003DMG401000585 // PGSC0003DMG400006840 // PGSC0003DMG400006841 // PGSC0003DMG400003575 // PGSC0003DMG400003069 // PGSC0003DMG400010319 // PGSC0003DMG402025870 // PGSC0003DMG400006842 // PGSC0003DMG400034790 // PGSC0003DMG400010224
GO:0009987	P	cellular process	163	499	4999	14317	0.86	1	// PGSC0003DMG400028687 // PGSC0003DMG400027283 // PGSC0003DMG400004021 // PGSC0003DMG400000158 // PGSC0003DMG400010309 // PGSC0003DMG400013569 // PGSC0003DMG400024150 // PGSC0003DMG400012087 // PGSC0003DMG400023910 // PGSC0003DMG402001531 // PGSC0003DMG400027739 // PGSC0003DMG400012875 // PGSC0003DMG400006622 // PGSC0003DMG400013383 // PGSC0003DMG400021895 // PGSC0003DMG400027683 // PGSC0003DMG4…
GO:0006725	P	cellular aromatic compound metabolic process	47	499	1646	14317	0.94	1	// PGSC0003DMG400027283 // PGSC0003DMG401008167 // PGSC0003DMG400004021 // PGSC0003DMG400003461 // PGSC0003DMG400005476 // PGSC0003DMG400021527 // PGSC0003DMG400001438 // PGSC0003DMG400010309 // PGSC0003DMG400017334 // PGSC0003DMG400009472 // PGSC0003DMG400012087 // PGSC0003DMG400009142 // PGSC0003DMG400025481 // PGSC0003DMG400005631 // PGSC0003DMG400003072 // PGSC0003DMG400017233 // PGSC0003DMG4…
GO:1903506	P	regulation of nucleic acid-templated transcription	27	499	848	14317	0.71	1	// PGSC0003DMG400027283 // PGSC0003DMG401008167 // PGSC0003DMG400005476 // PGSC0003DMG400010309 // PGSC0003DMG400017334 // PGSC0003DMG400012087 // PGSC0003DMG400017233 // PGSC0003DMG400005631 // PGSC0003DMG400003072 // PGSC0003DMG400025481 // PGSC0003DMG400021895 // PGSC0003DMG400026046 // PGSC0003DMG400014204 // PGSC0003DMG400007025 // PGSC0003DMG400033570 // PGSC0003DMG400026260 // PGSC0003DMG4…
GO:0009058	P	biosynthetic process	71	499	1992	14317	0.44	1	// PGSC0003DMG400012522 // PGSC0003DMG400023359 // PGSC0003DMG400027283 // PGSC0003DMG401008167 // PGSC0003DMG400002352 // PGSC0003DMG400005476 // PGSC0003DMG400021895 // PGSC0003DMG400001438 // PGSC0003DMG400010309 // PGSC0003DMG400015352 // PGSC0003DMG400017334 // PGSC0003DMG400012087 // PGSC0003DMG400001690 // PGSC0003DMG400001128 // PGSC0003DMG400025481 // PGSC0003DMG400005631 // PGSC0003DMG4…
GO:0044255	P	cellular lipid metabolic process	8	499	200	14317	0.4	1	// PGSC0003DMG400012522 // PGSC0003DMG400023359 // PGSC0003DMG402023841 // PGSC0003DMG400005498 // PGSC0003DMG400023978 // PGSC0003DMG400015352 // PGSC0003DMG400010548 // PGSC0003DMG400010169
GO:0055086	P	nucleobase-containing small molecule metabolic process	10	499	170	14317	0.083	1	// PGSC0003DMG400024638 // PGSC0003DMG401024510 // PGSC0003DMG400003461 // PGSC0003DMG400009472 // PGSC0003DMG400021527 // PGSC0003DMG401011647 // PGSC0003DMG400018679 // PGSC0003DMG400030565 // PGSC0003DMG400028842 // PGSC0003DMG400026342
GO:0051252	P	regulation of RNA metabolic process	27	499	849	14317	0.71	1	// PGSC0003DMG400027283 // PGSC0003DMG401008167 // PGSC0003DMG400005476 // PGSC0003DMG400010309 // PGSC0003DMG400017334 // PGSC0003DMG400012087 // PGSC0003DMG400017233 // PGSC0003DMG400005631 // PGSC0003DMG400003072 // PGSC0003DMG400025481 // PGSC0003DMG400021895 // PGSC0003DMG400026046 // PGSC0003DMG400014204 // PGSC0003DMG400007025 // PGSC0003DMG400033570 // PGSC0003DMG400026260 // PGSC0003DMG4…
GO:0043170	P	macromolecule metabolic process	112	499	3714	14317	0.97	1	// PGSC0003DMG400028687 // PGSC0003DMG400027283 // PGSC0003DMG400004021 // PGSC0003DMG400010309 // PGSC0003DMG400027045 // PGSC0003DMG400024150 // PGSC0003DMG400012087 // PGSC0003DMG402001531 // PGSC0003DMG400013383 // PGSC0003DMG400021895 // PGSC0003DMG400027683 // PGSC0003DMG400030537 // PGSC0003DMG402025870 // PGSC0003DMG400017593 // PGSC0003DMG400005928 // PGSC0003DMG401012430 // PGSC0003DMG4…
GO:0031326	P	regulation of cellular biosynthetic process	27	499	857	14317	0.73	1	// PGSC0003DMG400027283 // PGSC0003DMG401008167 // PGSC0003DMG400005476 // PGSC0003DMG400010309 // PGSC0003DMG400017334 // PGSC0003DMG400012087 // PGSC0003DMG400017233 // PGSC0003DMG400005631 // PGSC0003DMG400003072 // PGSC0003DMG400025481 // PGSC0003DMG400021895 // PGSC0003DMG400026046 // PGSC0003DMG400014204 // PGSC0003DMG400007025 // PGSC0003DMG400033570 // PGSC0003DMG400026260 // PGSC0003DMG4…
GO:0031323	P	regulation of cellular metabolic process	27	499	887	14317	0.79	1	// PGSC0003DMG400027283 // PGSC0003DMG401008167 // PGSC0003DMG400005476 // PGSC0003DMG400010309 // PGSC0003DMG400017334 // PGSC0003DMG400012087 // PGSC0003DMG400017233 // PGSC0003DMG400005631 // PGSC0003DMG400003072 // PGSC0003DMG400025481 // PGSC0003DMG400021895 // PGSC0003DMG400026046 // PGSC0003DMG400014204 // PGSC0003DMG400007025 // PGSC0003DMG400033570 // PGSC0003DMG400026260 // PGSC0003DMG4…
GO:0090304	P	nucleic acid metabolic process	30	499	1371	14317	1	1	// PGSC0003DMG400027283 // PGSC0003DMG401008167 // PGSC0003DMG400004021 // PGSC0003DMG400005476 // PGSC0003DMG400010309 // PGSC0003DMG400017334 // PGSC0003DMG400012087 // PGSC0003DMG400017233 // PGSC0003DMG400005631 // PGSC0003DMG400003072 // PGSC0003DMG400009142 // PGSC0003DMG400025481 // PGSC0003DMG400021895 // PGSC0003DMG400026046 // PGSC0003DMG400014204 // PGSC0003DMG400007025 // PGSC0003DMG4…
GO:0006520	P	cellular amino acid metabolic process	5	499	111	14317	0.35	1	// PGSC0003DMG400004021 // PGSC0003DMG400025166 // PGSC0003DMG400014268 // PGSC0003DMG400016337 // PGSC0003DMG400004170
GO:2000112	P	regulation of cellular macromolecule biosynthetic process	27	499	857	14317	0.73	1	// PGSC0003DMG400027283 // PGSC0003DMG401008167 // PGSC0003DMG400005476 // PGSC0003DMG400010309 // PGSC0003DMG400017334 // PGSC0003DMG400012087 // PGSC0003DMG400017233 // PGSC0003DMG400005631 // PGSC0003DMG400003072 // PGSC0003DMG400025481 // PGSC0003DMG400021895 // PGSC0003DMG400026046 // PGSC0003DMG400014204 // PGSC0003DMG400007025 // PGSC0003DMG400033570 // PGSC0003DMG400026260 // PGSC0003DMG4…
GO:0071704	P	organic substance metabolic process	169	499	4864	14317	0.54	1	// PGSC0003DMG400028687 // PGSC0003DMG400027283 // PGSC0003DMG400029830 // PGSC0003DMG400004021 // PGSC0003DMG400010309 // PGSC0003DMG400027045 // PGSC0003DMG400024150 // PGSC0003DMG400012087 // PGSC0003DMG402001531 // PGSC0003DMG400027739 // PGSC0003DMG400006622 // PGSC0003DMG400013383 // PGSC0003DMG400021895 // PGSC0003DMG400027683 // PGSC0003DMG400030537 // PGSC0003DMG401010492 // PGSC0003DMG4…
GO:0010467	P	gene expression	49	499	1569	14317	0.81	1	// PGSC0003DMG400027283 // PGSC0003DMG401008167 // PGSC0003DMG400005476 // PGSC0003DMG400010309 // PGSC0003DMG400001128 // PGSC0003DMG400020206 // PGSC0003DMG400012087 // PGSC0003DMG400001690 // PGSC0003DMG400017233 // PGSC0003DMG400005631 // PGSC0003DMG400003072 // PGSC0003DMG400009142 // PGSC0003DMG400025481 // PGSC0003DMG400000965 // PGSC0003DMG400019178 // PGSC0003DMG400030471 // PGSC0003DMG4…
GO:0071702	P	organic substance transport	8	499	218	14317	0.49	1	// PGSC0003DMG400015203 // PGSC0003DMG400027414 // PGSC0003DMG400022061 // PGSC0003DMG400024391 // PGSC0003DMG400010825 // PGSC0003DMG400001808 // PGSC0003DMG400013268 // PGSC0003DMG400017893
GO:0010468	P	regulation of gene expression	27	499	876	14317	0.77	1	// PGSC0003DMG400027283 // PGSC0003DMG401008167 // PGSC0003DMG400005476 // PGSC0003DMG400010309 // PGSC0003DMG400017334 // PGSC0003DMG400012087 // PGSC0003DMG400017233 // PGSC0003DMG400005631 // PGSC0003DMG400003072 // PGSC0003DMG400025481 // PGSC0003DMG400021895 // PGSC0003DMG400026046 // PGSC0003DMG400014204 // PGSC0003DMG400007025 // PGSC0003DMG400033570 // PGSC0003DMG400026260 // PGSC0003DMG4…
GO:0006468	P	protein phosphorylation	34	499	1029	14317	0.65	1	// PGSC0003DMG400024998 // PGSC0003DMG400031860 // PGSC0003DMG400017167 // PGSC0003DMG400014577 // PGSC0003DMG400014576 // PGSC0003DMG400028073 // PGSC0003DMG400027469 // PGSC0003DMG400024260 // PGSC0003DMG400027683 // PGSC0003DMG400019278 // PGSC0003DMG400013383 // PGSC0003DMG400001059 // PGSC0003DMG400024259 // PGSC0003DMG400024150 // PGSC0003DMG400030553 // PGSC0003DMG400024661 // PGSC0003DMG4…
GO:1901576	P	organic substance biosynthetic process	66	499	1890	14317	0.51	1	// PGSC0003DMG400012522 // PGSC0003DMG400023359 // PGSC0003DMG400027283 // PGSC0003DMG401008167 // PGSC0003DMG400002352 // PGSC0003DMG400005476 // PGSC0003DMG400021895 // PGSC0003DMG400001438 // PGSC0003DMG400010309 // PGSC0003DMG400015352 // PGSC0003DMG400017334 // PGSC0003DMG400012087 // PGSC0003DMG400001690 // PGSC0003DMG400001128 // PGSC0003DMG400025481 // PGSC0003DMG400005631 // PGSC0003DMG4…
GO:0019219	P	regulation of nucleobase-containing compound metabolic process	27	499	865	14317	0.75	1	// PGSC0003DMG400027283 // PGSC0003DMG401008167 // PGSC0003DMG400005476 // PGSC0003DMG400010309 // PGSC0003DMG400017334 // PGSC0003DMG400012087 // PGSC0003DMG400017233 // PGSC0003DMG400005631 // PGSC0003DMG400003072 // PGSC0003DMG400025481 // PGSC0003DMG400021895 // PGSC0003DMG400026046 // PGSC0003DMG400014204 // PGSC0003DMG400007025 // PGSC0003DMG400033570 // PGSC0003DMG400026260 // PGSC0003DMG4…
GO:0006464	P	cellular protein modification process	47	499	1370	14317	0.57	1	// PGSC0003DMG400028687 // PGSC0003DMG400024998 // PGSC0003DMG400031860 // PGSC0003DMG400017167 // PGSC0003DMG400014577 // PGSC0003DMG400014576 // PGSC0003DMG400028073 // PGSC0003DMG400005092 // PGSC0003DMG400029464 // PGSC0003DMG400027469 // PGSC0003DMG400003072 // PGSC0003DMG400027683 // PGSC0003DMG400019278 // PGSC0003DMG400013383 // PGSC0003DMG400001059 // PGSC0003DMG400024260 // PGSC0003DMG4…
GO:0044765	P	single-organism transport	11	499	294	14317	0.45	1	// PGSC0003DMG400023910 // PGSC0003DMG400024638 // PGSC0003DMG400005661 // PGSC0003DMG400023930 // PGSC0003DMG400027414 // PGSC0003DMG400003766 // PGSC0003DMG400024391 // PGSC0003DMG401011647 // PGSC0003DMG400002123 // PGSC0003DMG400023909 // PGSC0003DMG400028842
GO:0009059	P	macromolecule biosynthetic process	50	499	1496	14317	0.64	1	// PGSC0003DMG400027283 // PGSC0003DMG401008167 // PGSC0003DMG400011752 // PGSC0003DMG400005476 // PGSC0003DMG400010309 // PGSC0003DMG400001128 // PGSC0003DMG400020206 // PGSC0003DMG400012087 // PGSC0003DMG400001690 // PGSC0003DMG400017233 // PGSC0003DMG400005631 // PGSC0003DMG400003072 // PGSC0003DMG400009142 // PGSC0003DMG400025481 // PGSC0003DMG400000965 // PGSC0003DMG400019178 // PGSC0003DMG4…
GO:0051171	P	regulation of nitrogen compound metabolic process	27	499	872	14317	0.76	1	// PGSC0003DMG400027283 // PGSC0003DMG401008167 // PGSC0003DMG400005476 // PGSC0003DMG400010309 // PGSC0003DMG400017334 // PGSC0003DMG400012087 // PGSC0003DMG400017233 // PGSC0003DMG400005631 // PGSC0003DMG400003072 // PGSC0003DMG400025481 // PGSC0003DMG400021895 // PGSC0003DMG400026046 // PGSC0003DMG400014204 // PGSC0003DMG400007025 // PGSC0003DMG400033570 // PGSC0003DMG400026260 // PGSC0003DMG4…
GO:0042221	P	response to chemical	6	499	240	14317	0.84	1	// PGSC0003DMG400042301 // PGSC0003DMG400005661 // PGSC0003DMG400017398 // PGSC0003DMG400002123 // PGSC0003DMG400002392 // PGSC0003DMG400008950
GO:0009056	P	catabolic process	11	499	222	14317	0.16	1	// PGSC0003DMG400025063 // PGSC0003DMG400009472 // PGSC0003DMG400032557 // PGSC0003DMG401024510 // PGSC0003DMG400003575 // PGSC0003DMG400010548 // PGSC0003DMG400001528 // PGSC0003DMG400008673 // PGSC0003DMG400030565 // PGSC0003DMG402001531 // PGSC0003DMG400023115
GO:0009057	P	macromolecule catabolic process	6	499	138	14317	0.36	1	// PGSC0003DMG400025063 // PGSC0003DMG400032557 // PGSC0003DMG400003575 // PGSC0003DMG400001528 // PGSC0003DMG400008673 // PGSC0003DMG402001531
GO:1902578	P	single-organism localization	11	499	306	14317	0.5	1	// PGSC0003DMG400023910 // PGSC0003DMG400024638 // PGSC0003DMG400005661 // PGSC0003DMG400023930 // PGSC0003DMG400027414 // PGSC0003DMG400003766 // PGSC0003DMG400024391 // PGSC0003DMG401011647 // PGSC0003DMG400002123 // PGSC0003DMG400023909 // PGSC0003DMG400028842
GO:0008610	P	lipid biosynthetic process	6	499	175	14317	0.57	1	// PGSC0003DMG400012522 // PGSC0003DMG400023359 // PGSC0003DMG402023841 // PGSC0003DMG400023978 // PGSC0003DMG400015352 // PGSC0003DMG400010169
GO:0044238	P	primary metabolic process	150	499	4629	14317	0.87	1	// PGSC0003DMG400028687 // PGSC0003DMG400027283 // PGSC0003DMG400029830 // PGSC0003DMG400004021 // PGSC0003DMG400010309 // PGSC0003DMG400027045 // PGSC0003DMG400004170 // PGSC0003DMG400012087 // PGSC0003DMG400027739 // PGSC0003DMG400006622 // PGSC0003DMG400013383 // PGSC0003DMG400021895 // PGSC0003DMG400027683 // PGSC0003DMG400030537 // PGSC0003DMG401010492 // PGSC0003DMG402025870 // PGSC0003DMG4…
GO:0005975	P	carbohydrate metabolic process	17	499	495	14317	0.56	1	// PGSC0003DMG401012430 // PGSC0003DMG401024510 // PGSC0003DMG400020017 // PGSC0003DMG400040260 // PGSC0003DMG400029830 // PGSC0003DMG400023059 // PGSC0003DMG400010490 // PGSC0003DMG400009472 // PGSC0003DMG400011843 // PGSC0003DMG400013546 // PGSC0003DMG401010492 // PGSC0003DMG400014144 // PGSC0003DMG400021848 // PGSC0003DMG400022208 // PGSC0003DMG400011752 // PGSC0003DMG400030565 // PGSC0003DMG4…
GO:0044237	P	cellular metabolic process	147	499	4105	14317	0.37	1	// PGSC0003DMG400028687 // PGSC0003DMG400027283 // PGSC0003DMG400004021 // PGSC0003DMG400010309 // PGSC0003DMG400027045 // PGSC0003DMG400024150 // PGSC0003DMG400012087 // PGSC0003DMG402001531 // PGSC0003DMG400027739 // PGSC0003DMG400013383 // PGSC0003DMG400021895 // PGSC0003DMG400027683 // PGSC0003DMG400030537 // PGSC0003DMG400017593 // PGSC0003DMG400009763 // PGSC0003DMG400005928 // PGSC0003DMG4…
GO:0006796	P	phosphate-containing compound metabolic process	47	499	1374	14317	0.58	1	// PGSC0003DMG400024998 // PGSC0003DMG401024510 // PGSC0003DMG400031860 // PGSC0003DMG400017167 // PGSC0003DMG400014577 // PGSC0003DMG400014576 // PGSC0003DMG400028073 // PGSC0003DMG400027469 // PGSC0003DMG400027683 // PGSC0003DMG400024260 // PGSC0003DMG401011647 // PGSC0003DMG400019278 // PGSC0003DMG400013383 // PGSC0003DMG400001059 // PGSC0003DMG400030410 // PGSC0003DMG400024259 // PGSC0003DMG4…
GO:0006793	P	phosphorus metabolic process	47	499	1377	14317	0.58	1	// PGSC0003DMG400024998 // PGSC0003DMG401024510 // PGSC0003DMG400031860 // PGSC0003DMG400017167 // PGSC0003DMG400014577 // PGSC0003DMG400014576 // PGSC0003DMG400028073 // PGSC0003DMG400027469 // PGSC0003DMG400027683 // PGSC0003DMG400024260 // PGSC0003DMG401011647 // PGSC0003DMG400019278 // PGSC0003DMG400013383 // PGSC0003DMG400001059 // PGSC0003DMG400030410 // PGSC0003DMG400024259 // PGSC0003DMG4…
GO:0015031	P	protein transport	5	499	138	14317	0.53	1	// PGSC0003DMG400015203 // PGSC0003DMG400010825 // PGSC0003DMG400001808 // PGSC0003DMG400017893 // PGSC0003DMG400022061
GO:0044249	P	cellular biosynthetic process	66	499	1858	14317	0.46	1	// PGSC0003DMG400012522 // PGSC0003DMG400023359 // PGSC0003DMG400027283 // PGSC0003DMG401008167 // PGSC0003DMG400002352 // PGSC0003DMG400005476 // PGSC0003DMG400021895 // PGSC0003DMG400001438 // PGSC0003DMG400010309 // PGSC0003DMG400015352 // PGSC0003DMG400017334 // PGSC0003DMG400012087 // PGSC0003DMG400001690 // PGSC0003DMG400001128 // PGSC0003DMG400025481 // PGSC0003DMG400005631 // PGSC0003DMG4…
GO:0004252	F	serine-type endopeptidase activity	5	499	111	14317	0.35	1	// PGSC0003DMG401000585 // PGSC0003DMG400006840 // PGSC0003DMG400006841 // PGSC0003DMG400006842 // PGSC0003DMG400034790
GO:0043169	F	cation binding	49	499	1614	14317	0.86	1	// PGSC0003DMG400021542 // PGSC0003DMG400028175 // PGSC0003DMG400047336 // PGSC0003DMG400030082 // PGSC0003DMG400007928 // PGSC0003DMG400010859 // PGSC0003DMG400043512 // PGSC0003DMG400020809 // PGSC0003DMG400010310 // PGSC0003DMG400025128 // PGSC0003DMG400030413 // PGSC0003DMG400018066 // PGSC0003DMG400012794 // PGSC0003DMG400024689 // PGSC0003DMG400031307 // PGSC0003DMG400004824 // PGSC0003DMG4…
GO:0098772	F	molecular function regulator	8	499	253	14317	0.66	1	// PGSC0003DMG400015219 // PGSC0003DMG400010131 // PGSC0003DMG400002110 // PGSC0003DMG400015267 // PGSC0003DMG400018328 // PGSC0003DMG400010149 // PGSC0003DMG400015290 // PGSC0003DMG400004548
GO:1901363	F	heterocyclic compound binding	116	499	4088	14317	1	1	// PGSC0003DMG400021542 // PGSC0003DMG400027283 // PGSC0003DMG400004021 // PGSC0003DMG400020224 // PGSC0003DMG400028111 // PGSC0003DMG400011640 // PGSC0003DMG400027739 // PGSC0003DMG400030382 // PGSC0003DMG400013383 // PGSC0003DMG400033874 // PGSC0003DMG400031325 // PGSC0003DMG400012794 // PGSC0003DMG400025246 // PGSC0003DMG401024332 // PGSC0003DMG400004824 // PGSC0003DMG400020828 // PGSC0003DMG4…
GO:0097367	F	carbohydrate derivative binding	43	499	1800	14317	1	1	// PGSC0003DMG400031860 // PGSC0003DMG400004021 // PGSC0003DMG400014577 // PGSC0003DMG400014576 // PGSC0003DMG400028073 // PGSC0003DMG400007223 // PGSC0003DMG400027469 // PGSC0003DMG400019435 // PGSC0003DMG400024259 // PGSC0003DMG400024260 // PGSC0003DMG400019278 // PGSC0003DMG400013383 // PGSC0003DMG400018779 // PGSC0003DMG400007999 // PGSC0003DMG400023978 // PGSC0003DMG400024661 // PGSC0003DMG4…
GO:0016741	F	transferase activity, transferring one-carbon groups	7	499	234	14317	0.71	1	// PGSC0003DMG400031771 // PGSC0003DMG400003752 // PGSC0003DMG400002387 // PGSC0003DMG400031307 // PGSC0003DMG400010638 // PGSC0003DMG400010639 // PGSC0003DMG400010634
GO:0016746	F	transferase activity, transferring acyl groups	16	499	306	14317	0.079	1	// PGSC0003DMG400012522 // PGSC0003DMG400010900 // PGSC0003DMG400016337 // PGSC0003DMG401017380 // PGSC0003DMG400014772 // PGSC0003DMG400034352 // PGSC0003DMG400025843 // PGSC0003DMG400025842 // PGSC0003DMG400027873 // PGSC0003DMG400018700 // PGSC0003DMG400021414 // PGSC0003DMG400037933 // PGSC0003DMG400018735 // PGSC0003DMG400014062 // PGSC0003DMG400022308 // PGSC0003DMG400007952
GO:0016747	F	transferase activity, transferring acyl groups other than amino-acyl groups	11	499	258	14317	0.3	1	// PGSC0003DMG400010900 // PGSC0003DMG401017380 // PGSC0003DMG400037933 // PGSC0003DMG400034352 // PGSC0003DMG400025843 // PGSC0003DMG400025842 // PGSC0003DMG400007952 // PGSC0003DMG400018700 // PGSC0003DMG400014772 // PGSC0003DMG400021414 // PGSC0003DMG400014062
GO:0017171	F	serine hydrolase activity	7	499	171	14317	0.39	1	// PGSC0003DMG401000585 // PGSC0003DMG400006840 // PGSC0003DMG400006841 // PGSC0003DMG400006842 // PGSC0003DMG400003069 // PGSC0003DMG400010319 // PGSC0003DMG400034790
GO:0004672	F	protein kinase activity	35	499	1035	14317	0.6	1	// PGSC0003DMG400024998 // PGSC0003DMG400031860 // PGSC0003DMG400017167 // PGSC0003DMG400014577 // PGSC0003DMG400014576 // PGSC0003DMG400028073 // PGSC0003DMG400027469 // PGSC0003DMG400003072 // PGSC0003DMG400027683 // PGSC0003DMG400019278 // PGSC0003DMG400013383 // PGSC0003DMG400001059 // PGSC0003DMG400024260 // PGSC0003DMG400024259 // PGSC0003DMG400024150 // PGSC0003DMG400030553 // PGSC0003DMG4…
GO:0016818	F	hydrolase activity, acting on acid anhydrides, in phosphorus-containing anhydrides	8	499	371	14317	0.94	1	// PGSC0003DMG402029631 // PGSC0003DMG400024638 // PGSC0003DMG401011647 // PGSC0003DMG400004999 // PGSC0003DMG400007294 // PGSC0003DMG400007295 // PGSC0003DMG400028976 // PGSC0003DMG400028842
GO:0042578	F	phosphoric ester hydrolase activity	5	499	150	14317	0.6	1	// PGSC0003DMG400030410 // PGSC0003DMG400026546 // PGSC0003DMG400006622 // PGSC0003DMG402016495 // PGSC0003DMG400022137
GO:0030554	F	adenyl nucleotide binding	33	499	1578	14317	1	1	// PGSC0003DMG400031860 // PGSC0003DMG400004021 // PGSC0003DMG400014577 // PGSC0003DMG400014576 // PGSC0003DMG400028073 // PGSC0003DMG400027469 // PGSC0003DMG400024259 // PGSC0003DMG400024260 // PGSC0003DMG400019278 // PGSC0003DMG400013383 // PGSC0003DMG400007999 // PGSC0003DMG400023978 // PGSC0003DMG400024661 // PGSC0003DMG400003313 // PGSC0003DMG401013876 // PGSC0003DMG400026384 // PGSC0003DMG4…
GO:0022804	F	active transmembrane transporter activity	9	499	208	14317	0.31	1	// PGSC0003DMG400024638 // PGSC0003DMG400005661 // PGSC0003DMG401011647 // PGSC0003DMG400012168 // PGSC0003DMG400002123 // PGSC0003DMG400007294 // PGSC0003DMG400007295 // PGSC0003DMG400028976 // PGSC0003DMG400028842
GO:0004553	F	hydrolase activity, hydrolyzing O-glycosyl compounds	12	499	287	14317	0.31	1	// PGSC0003DMG400025063 // PGSC0003DMG400020017 // PGSC0003DMG400040260 // PGSC0003DMG400029830 // PGSC0003DMG400010490 // PGSC0003DMG400001528 // PGSC0003DMG400011843 // PGSC0003DMG401010492 // PGSC0003DMG400021848 // PGSC0003DMG400022208 // PGSC0003DMG400008673 // PGSC0003DMG402001531
GO:0005525	F	GTP binding	5	499	185	14317	0.77	1	// PGSC0003DMG400007223 // PGSC0003DMG400002482 // PGSC0003DMG400019159 // PGSC0003DMG400020828 // PGSC0003DMG400020775
GO:0001071	F	nucleic acid binding transcription factor activity	23	499	487	14317	0.096	1	// PGSC0003DMG400027283 // PGSC0003DMG401008167 // PGSC0003DMG400005476 // PGSC0003DMG400010309 // PGSC0003DMG400017334 // PGSC0003DMG400012087 // PGSC0003DMG400017233 // PGSC0003DMG400005631 // PGSC0003DMG400025481 // PGSC0003DMG400021895 // PGSC0003DMG400026046 // PGSC0003DMG400014204 // PGSC0003DMG400007025 // PGSC0003DMG400033570 // PGSC0003DMG400026260 // PGSC0003DMG400026261 // PGSC0003DMG4…
GO:0016817	F	hydrolase activity, acting on acid anhydrides	8	499	384	14317	0.96	1	// PGSC0003DMG402029631 // PGSC0003DMG400024638 // PGSC0003DMG401011647 // PGSC0003DMG400004999 // PGSC0003DMG400007294 // PGSC0003DMG400007295 // PGSC0003DMG400028976 // PGSC0003DMG400028842
GO:0005488	F	binding	214	499	7134	14317	1	1	// PGSC0003DMG400021542 // PGSC0003DMG400027283 // PGSC0003DMG400033874 // PGSC0003DMG402011377 // PGSC0003DMG400004021 // PGSC0003DMG400025228 // PGSC0003DMG400007928 // PGSC0003DMG400007929 // PGSC0003DMG400014274 // PGSC0003DMG400020224 // PGSC0003DMG400013569 // PGSC0003DMG400028111 // PGSC0003DMG400011640 // PGSC0003DMG400003195 // PGSC0003DMG400027739 // PGSC0003DMG400007555 // PGSC0003DMG4…
GO:0016887	F	ATPase activity	7	499	199	14317	0.54	1	// PGSC0003DMG402029631 // PGSC0003DMG400024638 // PGSC0003DMG401011647 // PGSC0003DMG400007294 // PGSC0003DMG400007295 // PGSC0003DMG400028976 // PGSC0003DMG400028842
GO:0003677	F	DNA binding	17	499	1035	14317	1	1	// PGSC0003DMG400007887 // PGSC0003DMG400027283 // PGSC0003DMG400002392 // PGSC0003DMG400019467 // PGSC0003DMG401008167 // PGSC0003DMG401006333 // PGSC0003DMG401027812 // PGSC0003DMG400005476 // PGSC0003DMG400021895 // PGSC0003DMG400033570 // PGSC0003DMG400017334 // PGSC0003DMG400001119 // PGSC0003DMG400020206 // PGSC0003DMG400025481 // PGSC0003DMG400025246 // PGSC0003DMG400026460 // PGSC0003DMG4…
GO:0008168	F	methyltransferase activity	7	499	225	14317	0.67	1	// PGSC0003DMG400031771 // PGSC0003DMG400003752 // PGSC0003DMG400002387 // PGSC0003DMG400031307 // PGSC0003DMG400010638 // PGSC0003DMG400010639 // PGSC0003DMG400010634
GO:0005524	F	ATP binding	32	499	1239	14317	0.97	1	// PGSC0003DMG400031860 // PGSC0003DMG400004021 // PGSC0003DMG400014577 // PGSC0003DMG400014576 // PGSC0003DMG400028073 // PGSC0003DMG400027469 // PGSC0003DMG400024260 // PGSC0003DMG400019278 // PGSC0003DMG400013383 // PGSC0003DMG400024259 // PGSC0003DMG400023978 // PGSC0003DMG400024661 // PGSC0003DMG400003313 // PGSC0003DMG401013876 // PGSC0003DMG400026384 // PGSC0003DMG402005729 // PGSC0003DMG4…
GO:0032549	F	ribonucleoside binding	38	499	1767	14317	1	1	// PGSC0003DMG400031860 // PGSC0003DMG400004021 // PGSC0003DMG400014577 // PGSC0003DMG400014576 // PGSC0003DMG400028073 // PGSC0003DMG400007223 // PGSC0003DMG400027469 // PGSC0003DMG400024259 // PGSC0003DMG400024260 // PGSC0003DMG400019278 // PGSC0003DMG400013383 // PGSC0003DMG400007999 // PGSC0003DMG400023978 // PGSC0003DMG400024661 // PGSC0003DMG400003313 // PGSC0003DMG401013876 // PGSC0003DMG4…
GO:0017076	F	purine nucleotide binding	38	499	1767	14317	1	1	// PGSC0003DMG400031860 // PGSC0003DMG400004021 // PGSC0003DMG400014577 // PGSC0003DMG400014576 // PGSC0003DMG400028073 // PGSC0003DMG400007223 // PGSC0003DMG400027469 // PGSC0003DMG400024259 // PGSC0003DMG400024260 // PGSC0003DMG400019278 // PGSC0003DMG400013383 // PGSC0003DMG400007999 // PGSC0003DMG400023978 // PGSC0003DMG400024661 // PGSC0003DMG400003313 // PGSC0003DMG401013876 // PGSC0003DMG4…
GO:0008236	F	serine-type peptidase activity	7	499	171	14317	0.39	1	// PGSC0003DMG401000585 // PGSC0003DMG400006840 // PGSC0003DMG400006841 // PGSC0003DMG400006842 // PGSC0003DMG400003069 // PGSC0003DMG400010319 // PGSC0003DMG400034790
GO:0030234	F	enzyme regulator activity	8	499	236	14317	0.58	1	// PGSC0003DMG400015219 // PGSC0003DMG400010131 // PGSC0003DMG400002110 // PGSC0003DMG400015267 // PGSC0003DMG400018328 // PGSC0003DMG400010149 // PGSC0003DMG400015290 // PGSC0003DMG400004548
GO:0016787	F	hydrolase activity	41	499	1777	14317	1	1	// PGSC0003DMG400023359 // PGSC0003DMG402024140 // PGSC0003DMG400029830 // PGSC0003DMG400032557 // PGSC0003DMG401000585 // PGSC0003DMG400006840 // PGSC0003DMG400006841 // PGSC0003DMG400006842 // PGSC0003DMG400023115 // PGSC0003DMG402001531 // PGSC0003DMG400010224 // PGSC0003DMG400006622 // PGSC0003DMG400017400 // PGSC0003DMG400030410 // PGSC0003DMG402029631 // PGSC0003DMG400010490 // PGSC0003DMG4…
GO:0016301	F	kinase activity	36	499	1141	14317	0.75	1	// PGSC0003DMG400024998 // PGSC0003DMG400031860 // PGSC0003DMG400017167 // PGSC0003DMG400014577 // PGSC0003DMG400014576 // PGSC0003DMG400028073 // PGSC0003DMG400027469 // PGSC0003DMG400003072 // PGSC0003DMG400027683 // PGSC0003DMG400019278 // PGSC0003DMG400013383 // PGSC0003DMG400001059 // PGSC0003DMG400024260 // PGSC0003DMG400024259 // PGSC0003DMG400024150 // PGSC0003DMG400030553 // PGSC0003DMG4…
GO:0043565	F	sequence-specific DNA binding	9	499	252	14317	0.52	1	// PGSC0003DMG400027283 // PGSC0003DMG401008167 // PGSC0003DMG401027812 // PGSC0003DMG400005476 // PGSC0003DMG400021895 // PGSC0003DMG400020206 // PGSC0003DMG400017334 // PGSC0003DMG400025481 // PGSC0003DMG400024961
GO:0016788	F	hydrolase activity, acting on ester bonds	6	499	419	14317	1	1	// PGSC0003DMG400006622 // PGSC0003DMG400022137 // PGSC0003DMG400000676 // PGSC0003DMG400030410 // PGSC0003DMG402016495 // PGSC0003DMG400026546
GO:0004842	F	ubiquitin-protein transferase activity	7	499	107	14317	0.09	1	// PGSC0003DMG400028687 // PGSC0003DMG400004861 // PGSC0003DMG400005092 // PGSC0003DMG400029464 // PGSC0003DMG400014732 // PGSC0003DMG400023445 // PGSC0003DMG400005928
GO:0022892	F	substrate-specific transporter activity	15	499	320	14317	0.16	1	// PGSC0003DMG400030628 // PGSC0003DMG400024638 // PGSC0003DMG400003766 // PGSC0003DMG400025244 // PGSC0003DMG401011647 // PGSC0003DMG400028621 // PGSC0003DMG400012168 // PGSC0003DMG400017913 // PGSC0003DMG401026519 // PGSC0003DMG400010373 // PGSC0003DMG400015910 // PGSC0003DMG400026518 // PGSC0003DMG402030815 // PGSC0003DMG400028842 // PGSC0003DMG400011168
GO:0016772	F	transferase activity, transferring phosphorus-containing groups	37	499	1278	14317	0.9	1	// PGSC0003DMG400024998 // PGSC0003DMG400031860 // PGSC0003DMG400017167 // PGSC0003DMG400014577 // PGSC0003DMG400014576 // PGSC0003DMG400028073 // PGSC0003DMG400027469 // PGSC0003DMG400003072 // PGSC0003DMG400027683 // PGSC0003DMG400019278 // PGSC0003DMG400013383 // PGSC0003DMG400001059 // PGSC0003DMG400024260 // PGSC0003DMG400024259 // PGSC0003DMG400024150 // PGSC0003DMG400030553 // PGSC0003DMG4…
GO:0032559	F	adenyl ribonucleotide binding	33	499	1575	14317	1	1	// PGSC0003DMG400031860 // PGSC0003DMG400004021 // PGSC0003DMG400014577 // PGSC0003DMG400014576 // PGSC0003DMG400028073 // PGSC0003DMG400027469 // PGSC0003DMG400024259 // PGSC0003DMG400024260 // PGSC0003DMG400019278 // PGSC0003DMG400013383 // PGSC0003DMG400007999 // PGSC0003DMG400023978 // PGSC0003DMG400024661 // PGSC0003DMG400003313 // PGSC0003DMG401013876 // PGSC0003DMG400026384 // PGSC0003DMG4…
GO:0032555	F	purine ribonucleotide binding	38	499	1759	14317	1	1	// PGSC0003DMG400031860 // PGSC0003DMG400004021 // PGSC0003DMG400014577 // PGSC0003DMG400014576 // PGSC0003DMG400028073 // PGSC0003DMG400007223 // PGSC0003DMG400027469 // PGSC0003DMG400024259 // PGSC0003DMG400024260 // PGSC0003DMG400019278 // PGSC0003DMG400013383 // PGSC0003DMG400007999 // PGSC0003DMG400023978 // PGSC0003DMG400024661 // PGSC0003DMG400003313 // PGSC0003DMG401013876 // PGSC0003DMG4…
GO:0032550	F	purine ribonucleoside binding	38	499	1759	14317	1	1	// PGSC0003DMG400031860 // PGSC0003DMG400004021 // PGSC0003DMG400014577 // PGSC0003DMG400014576 // PGSC0003DMG400028073 // PGSC0003DMG400007223 // PGSC0003DMG400027469 // PGSC0003DMG400024259 // PGSC0003DMG400024260 // PGSC0003DMG400019278 // PGSC0003DMG400013383 // PGSC0003DMG400007999 // PGSC0003DMG400023978 // PGSC0003DMG400024661 // PGSC0003DMG400003313 // PGSC0003DMG401013876 // PGSC0003DMG4…
GO:0032553	F	ribonucleotide binding	40	499	1777	14317	1	1	// PGSC0003DMG400031860 // PGSC0003DMG400004021 // PGSC0003DMG400014577 // PGSC0003DMG400014576 // PGSC0003DMG400028073 // PGSC0003DMG400007223 // PGSC0003DMG400027469 // PGSC0003DMG400024259 // PGSC0003DMG400024260 // PGSC0003DMG400019278 // PGSC0003DMG400013383 // PGSC0003DMG400018779 // PGSC0003DMG400007999 // PGSC0003DMG400023978 // PGSC0003DMG400024661 // PGSC0003DMG400003313 // PGSC0003DMG4…
GO:0016798	F	hydrolase activity, acting on glycosyl bonds	12	499	303	14317	0.37	1	// PGSC0003DMG400025063 // PGSC0003DMG400020017 // PGSC0003DMG400040260 // PGSC0003DMG400029830 // PGSC0003DMG400010490 // PGSC0003DMG400001528 // PGSC0003DMG400011843 // PGSC0003DMG401010492 // PGSC0003DMG400021848 // PGSC0003DMG400022208 // PGSC0003DMG400008673 // PGSC0003DMG402001531
GO:0004857	F	enzyme inhibitor activity	8	499	182	14317	0.31	1	// PGSC0003DMG400015219 // PGSC0003DMG400010131 // PGSC0003DMG400002110 // PGSC0003DMG400015267 // PGSC0003DMG400018328 // PGSC0003DMG400010149 // PGSC0003DMG400015290 // PGSC0003DMG400004548
GO:0000166	F	nucleotide binding	51	499	1963	14317	0.99	1	// PGSC0003DMG400026801 // PGSC0003DMG400031860 // PGSC0003DMG400004021 // PGSC0003DMG400014577 // PGSC0003DMG400014576 // PGSC0003DMG400028073 // PGSC0003DMG400002612 // PGSC0003DMG400007223 // PGSC0003DMG400027469 // PGSC0003DMG400024259 // PGSC0003DMG400024260 // PGSC0003DMG400005494 // PGSC0003DMG400019278 // PGSC0003DMG400013383 // PGSC0003DMG400018779 // PGSC0003DMG400031326 // PGSC0003DMG4…
GO:0019787	F	ubiquitin-like protein transferase activity	7	499	109	14317	0.097	1	// PGSC0003DMG400028687 // PGSC0003DMG400004861 // PGSC0003DMG400005092 // PGSC0003DMG400029464 // PGSC0003DMG400014732 // PGSC0003DMG400023445 // PGSC0003DMG400005928
GO:0016820	F	hydrolase activity, acting on acid anhydrides, catalyzing transmembrane movement of substances	6	499	83	14317	0.08	1	// PGSC0003DMG400024638 // PGSC0003DMG401011647 // PGSC0003DMG400007294 // PGSC0003DMG400007295 // PGSC0003DMG400028976 // PGSC0003DMG400028842
GO:0016874	F	ligase activity	5	499	110	14317	0.35	1	// PGSC0003DMG400004021 // PGSC0003DMG400025166 // PGSC0003DMG400002352 // PGSC0003DMG400020558 // PGSC0003DMG400004170
GO:0008270	F	zinc ion binding	8	499	671	14317	1	1	// PGSC0003DMG400019467 // PGSC0003DMG400004900 // PGSC0003DMG400025128 // PGSC0003DMG400047336 // PGSC0003DMG400031307 // PGSC0003DMG400025956 // PGSC0003DMG400009405 // PGSC0003DMG400012151
GO:0016740	F	transferase activity	95	499	2559	14317	0.27	1	// PGSC0003DMG400028687 // PGSC0003DMG400003752 // PGSC0003DMG400011972 // PGSC0003DMG400021785 // PGSC0003DMG400021787 // PGSC0003DMG400035573 // PGSC0003DMG400013383 // PGSC0003DMG400027683 // PGSC0003DMG402027133 // PGSC0003DMG400005928 // PGSC0003DMG401012430 // PGSC0003DMG400027338 // PGSC0003DMG400032498 // PGSC0003DMG400014576 // PGSC0003DMG400004401 // PGSC0003DMG400025228 // PGSC0003DMG4…
GO:0035639	F	purine ribonucleoside triphosphate binding	37	499	1423	14317	0.98	1	// PGSC0003DMG400031860 // PGSC0003DMG400004021 // PGSC0003DMG400014577 // PGSC0003DMG400014576 // PGSC0003DMG400028073 // PGSC0003DMG400007223 // PGSC0003DMG400027469 // PGSC0003DMG400024260 // PGSC0003DMG400019278 // PGSC0003DMG400013383 // PGSC0003DMG400024259 // PGSC0003DMG400023978 // PGSC0003DMG400024661 // PGSC0003DMG400003313 // PGSC0003DMG401013876 // PGSC0003DMG400002482 // PGSC0003DMG4…
GO:0032561	F	guanyl ribonucleotide binding	5	499	185	14317	0.77	1	// PGSC0003DMG400007223 // PGSC0003DMG400002482 // PGSC0003DMG400019159 // PGSC0003DMG400020828 // PGSC0003DMG400020775
GO:0005215	F	transporter activity	25	499	720	14317	0.54	1	// PGSC0003DMG400028621 // PGSC0003DMG400012168 // PGSC0003DMG400026518 // PGSC0003DMG400030628 // PGSC0003DMG400005661 // PGSC0003DMG400008358 // PGSC0003DMG400025244 // PGSC0003DMG401011647 // PGSC0003DMG400002123 // PGSC0003DMG400028976 // PGSC0003DMG400024976 // PGSC0003DMG400003766 // PGSC0003DMG400025389 // PGSC0003DMG401026519 // PGSC0003DMG400015910 // PGSC0003DMG402030815 // PGSC0003DMG4…
GO:0046872	F	metal ion binding	49	499	1609	14317	0.86	1	// PGSC0003DMG400021542 // PGSC0003DMG400028175 // PGSC0003DMG400047336 // PGSC0003DMG400030082 // PGSC0003DMG400007928 // PGSC0003DMG400010859 // PGSC0003DMG400043512 // PGSC0003DMG400020809 // PGSC0003DMG400010310 // PGSC0003DMG400025128 // PGSC0003DMG400030413 // PGSC0003DMG400018066 // PGSC0003DMG400012794 // PGSC0003DMG400024689 // PGSC0003DMG400031307 // PGSC0003DMG400004824 // PGSC0003DMG4…
GO:0016853	F	isomerase activity	5	499	108	14317	0.33	1	// PGSC0003DMG400001438 // PGSC0003DMG400023359 // PGSC0003DMG400023059 // PGSC0003DMG400030445 // PGSC0003DMG400009472
GO:0016773	F	phosphotransferase activity, alcohol group as acceptor	36	499	1127	14317	0.73	1	// PGSC0003DMG400024998 // PGSC0003DMG400031860 // PGSC0003DMG400017167 // PGSC0003DMG400014577 // PGSC0003DMG400014576 // PGSC0003DMG400028073 // PGSC0003DMG400027469 // PGSC0003DMG400003072 // PGSC0003DMG400027683 // PGSC0003DMG400019278 // PGSC0003DMG400013383 // PGSC0003DMG400001059 // PGSC0003DMG400024260 // PGSC0003DMG400024259 // PGSC0003DMG400024150 // PGSC0003DMG400030553 // PGSC0003DMG4…
GO:0003723	F	RNA binding	6	499	291	14317	0.94	1	// PGSC0003DMG400000676 // PGSC0003DMG400004021 // PGSC0003DMG400027066 // PGSC0003DMG400030471 // PGSC0003DMG400011786 // PGSC0003DMG401000410
GO:0005515	F	protein binding	58	499	2570	14317	1	1	// PGSC0003DMG404027324 // PGSC0003DMG400000667 // PGSC0003DMG400047336 // PGSC0003DMG400021563 // PGSC0003DMG400000358 // PGSC0003DMG400000158 // PGSC0003DMG400010859 // PGSC0003DMG400017398 // PGSC0003DMG400003814 // PGSC0003DMG400021407 // PGSC0003DMG400015352 // PGSC0003DMG400020641 // PGSC0003DMG400013569 // PGSC0003DMG400020340 // PGSC0003DMG400022914 // PGSC0003DMG400028795 // PGSC0003DMG4…
GO:0097159	F	organic cyclic compound binding	116	499	4088	14317	1	1	// PGSC0003DMG400021542 // PGSC0003DMG400027283 // PGSC0003DMG400004021 // PGSC0003DMG400020224 // PGSC0003DMG400028111 // PGSC0003DMG400011640 // PGSC0003DMG400027739 // PGSC0003DMG400030382 // PGSC0003DMG400013383 // PGSC0003DMG400033874 // PGSC0003DMG400031325 // PGSC0003DMG400012794 // PGSC0003DMG400025246 // PGSC0003DMG401024332 // PGSC0003DMG400004824 // PGSC0003DMG400020828 // PGSC0003DMG4…
GO:0008233	F	peptidase activity	10	499	456	14317	0.95	1	// PGSC0003DMG400032557 // PGSC0003DMG401000585 // PGSC0003DMG400006840 // PGSC0003DMG400006841 // PGSC0003DMG400006842 // PGSC0003DMG400003069 // PGSC0003DMG400010319 // PGSC0003DMG402025870 // PGSC0003DMG400034790 // PGSC0003DMG400010224
GO:0004175	F	endopeptidase activity	6	499	274	14317	0.91	1	// PGSC0003DMG400032557 // PGSC0003DMG401000585 // PGSC0003DMG400006840 // PGSC0003DMG400006841 // PGSC0003DMG400006842 // PGSC0003DMG400034790
GO:0003676	F	nucleic acid binding	27	499	1693	14317	1	1	// PGSC0003DMG400027283 // PGSC0003DMG401008167 // PGSC0003DMG400004021 // PGSC0003DMG400027066 // PGSC0003DMG400005476 // PGSC0003DMG400017334 // PGSC0003DMG400028111 // PGSC0003DMG400025481 // PGSC0003DMG400026460 // PGSC0003DMG400025077 // PGSC0003DMG400004865 // PGSC0003DMG400000676 // PGSC0003DMG400021895 // PGSC0003DMG400025246 // PGSC0003DMG400030471 // PGSC0003DMG400019467 // PGSC0003DMG4…
GO:0001883	F	purine nucleoside binding	38	499	1759	14317	1	1	// PGSC0003DMG400031860 // PGSC0003DMG400004021 // PGSC0003DMG400014577 // PGSC0003DMG400014576 // PGSC0003DMG400028073 // PGSC0003DMG400007223 // PGSC0003DMG400027469 // PGSC0003DMG400024259 // PGSC0003DMG400024260 // PGSC0003DMG400019278 // PGSC0003DMG400013383 // PGSC0003DMG400007999 // PGSC0003DMG400023978 // PGSC0003DMG400024661 // PGSC0003DMG400003313 // PGSC0003DMG401013876 // PGSC0003DMG4…
GO:0001882	F	nucleoside binding	38	499	1767	14317	1	1	// PGSC0003DMG400031860 // PGSC0003DMG400004021 // PGSC0003DMG400014577 // PGSC0003DMG400014576 // PGSC0003DMG400028073 // PGSC0003DMG400007223 // PGSC0003DMG400027469 // PGSC0003DMG400024259 // PGSC0003DMG400024260 // PGSC0003DMG400019278 // PGSC0003DMG400013383 // PGSC0003DMG400007999 // PGSC0003DMG400023978 // PGSC0003DMG400024661 // PGSC0003DMG400003313 // PGSC0003DMG401013876 // PGSC0003DMG4…
GO:0050660	F	flavin adenine dinucleotide binding	6	499	92	14317	0.11	1	// PGSC0003DMG400031326 // PGSC0003DMG400031325 // PGSC0003DMG400018659 // PGSC0003DMG400022392 // PGSC0003DMG400021109 // PGSC0003DMG400005494
GO:0019001	F	guanyl nucleotide binding	5	499	190	14317	0.79	1	// PGSC0003DMG400007223 // PGSC0003DMG400002482 // PGSC0003DMG400019159 // PGSC0003DMG400020828 // PGSC0003DMG400020775
GO:0022857	F	transmembrane transporter activity	22	499	514	14317	0.2	1	// PGSC0003DMG400028621 // PGSC0003DMG400012168 // PGSC0003DMG400026518 // PGSC0003DMG400030628 // PGSC0003DMG400005661 // PGSC0003DMG400025244 // PGSC0003DMG401011647 // PGSC0003DMG400002123 // PGSC0003DMG400028976 // PGSC0003DMG400003766 // PGSC0003DMG401026519 // PGSC0003DMG400015910 // PGSC0003DMG402030815 // PGSC0003DMG400010373 // PGSC0003DMG400011168 // PGSC0003DMG400020321 // PGSC0003DMG4…
GO:1901265	F	nucleoside phosphate binding	51	499	1963	14317	0.99	1	// PGSC0003DMG400026801 // PGSC0003DMG400031860 // PGSC0003DMG400004021 // PGSC0003DMG400014577 // PGSC0003DMG400014576 // PGSC0003DMG400028073 // PGSC0003DMG400002612 // PGSC0003DMG400007223 // PGSC0003DMG400027469 // PGSC0003DMG400024259 // PGSC0003DMG400024260 // PGSC0003DMG400005494 // PGSC0003DMG400019278 // PGSC0003DMG400013383 // PGSC0003DMG400018779 // PGSC0003DMG400031326 // PGSC0003DMG4…
GO:0017111	F	nucleoside-triphosphatase activity	7	499	351	14317	0.96	1	// PGSC0003DMG402029631 // PGSC0003DMG400024638 // PGSC0003DMG401011647 // PGSC0003DMG400007294 // PGSC0003DMG400007295 // PGSC0003DMG400028976 // PGSC0003DMG400028842
GO:0036094	F	small molecule binding	53	499	1983	14317	0.99	1	// PGSC0003DMG400026801 // PGSC0003DMG400031860 // PGSC0003DMG400004021 // PGSC0003DMG400014577 // PGSC0003DMG400014576 // PGSC0003DMG400028073 // PGSC0003DMG400002612 // PGSC0003DMG400007223 // PGSC0003DMG400027469 // PGSC0003DMG400024259 // PGSC0003DMG400024260 // PGSC0003DMG400027739 // PGSC0003DMG400019278 // PGSC0003DMG400013383 // PGSC0003DMG400018779 // PGSC0003DMG400031326 // PGSC0003DMG4…
GO:0046914	F	transition metal ion binding	36	499	1208	14317	0.85	1	// PGSC0003DMG400021542 // PGSC0003DMG400028175 // PGSC0003DMG400010538 // PGSC0003DMG400030082 // PGSC0003DMG400013696 // PGSC0003DMG400043512 // PGSC0003DMG400020809 // PGSC0003DMG400024274 // PGSC0003DMG400025128 // PGSC0003DMG400030413 // PGSC0003DMG400012794 // PGSC0003DMG400031307 // PGSC0003DMG400004824 // PGSC0003DMG400016776 // PGSC0003DMG400009405 // PGSC0003DMG400014442 // PGSC0003DMG4…
GO:0043167	F	ion binding	62	499	1709	14317	0.39	1	// PGSC0003DMG400021542 // PGSC0003DMG400028175 // PGSC0003DMG400047336 // PGSC0003DMG400030082 // PGSC0003DMG400007928 // PGSC0003DMG400007929 // PGSC0003DMG400029046 // PGSC0003DMG400043512 // PGSC0003DMG400020809 // PGSC0003DMG400010310 // PGSC0003DMG400018359 // PGSC0003DMG400018358 // PGSC0003DMG400025128 // PGSC0003DMG400030413 // PGSC0003DMG400018066 // PGSC0003DMG400022929 // PGSC0003DMG4…
GO:0003700	F	transcription factor activity, sequence-specific DNA binding	23	499	487	14317	0.096	1	// PGSC0003DMG400027283 // PGSC0003DMG401008167 // PGSC0003DMG400005476 // PGSC0003DMG400010309 // PGSC0003DMG400017334 // PGSC0003DMG400012087 // PGSC0003DMG400017233 // PGSC0003DMG400005631 // PGSC0003DMG400025481 // PGSC0003DMG400021895 // PGSC0003DMG400026046 // PGSC0003DMG400014204 // PGSC0003DMG400007025 // PGSC0003DMG400033570 // PGSC0003DMG400026260 // PGSC0003DMG400026261 // PGSC0003DMG4…
GO:0042623	F	ATPase activity, coupled	6	499	94	14317	0.12	1	// PGSC0003DMG400024638 // PGSC0003DMG401011647 // PGSC0003DMG400007294 // PGSC0003DMG400007295 // PGSC0003DMG400028976 // PGSC0003DMG400028842
GO:0070011	F	peptidase activity, acting on L-amino acid peptides	10	499	440	14317	0.94	1	// PGSC0003DMG400032557 // PGSC0003DMG401000585 // PGSC0003DMG400006840 // PGSC0003DMG400006841 // PGSC0003DMG400006842 // PGSC0003DMG400003069 // PGSC0003DMG400010319 // PGSC0003DMG402025870 // PGSC0003DMG400034790 // PGSC0003DMG400010224
GO:0016462	F	pyrophosphatase activity	8	499	366	14317	0.94	1	// PGSC0003DMG402029631 // PGSC0003DMG400024638 // PGSC0003DMG401011647 // PGSC0003DMG400004999 // PGSC0003DMG400007294 // PGSC0003DMG400007295 // PGSC0003DMG400028976 // PGSC0003DMG400028842
GO:1902494	C	catalytic complex	5	499	125	14317	0.45	1	// PGSC0003DMG400009898 // PGSC0003DMG401024510 // PGSC0003DMG400018258 // PGSC0003DMG400004861 // PGSC0003DMG400026342
GO:0043234	C	protein complex	21	499	571	14317	0.44	1	// PGSC0003DMG400018258 // PGSC0003DMG400023910 // PGSC0003DMG400030628 // PGSC0003DMG400024638 // PGSC0003DMG401006333 // PGSC0003DMG400023930 // PGSC0003DMG400009898 // PGSC0003DMG401024510 // PGSC0003DMG400003766 // PGSC0003DMG400004861 // PGSC0003DMG400003575 // PGSC0003DMG400025246 // PGSC0003DMG401011647 // PGSC0003DMG400017913 // PGSC0003DMG400013569 // PGSC0003DMG400001808 // PGSC0003DMG4…
GO:0043231	C	intracellular membrane-bounded organelle	28	499	819	14317	0.57	1	// PGSC0003DMG400027283 // PGSC0003DMG402034311 // PGSC0003DMG401008167 // PGSC0003DMG400022061 // PGSC0003DMG400028621 // PGSC0003DMG400017334 // PGSC0003DMG400018258 // PGSC0003DMG400006506 // PGSC0003DMG400030628 // PGSC0003DMG400009898 // PGSC0003DMG400004861 // PGSC0003DMG400031307 // PGSC0003DMG400030477 // PGSC0003DMG400011168 // PGSC0003DMG400033570 // PGSC0003DMG400020649 // PGSC0003DMG4…
GO:0044422	C	organelle part	17	499	491	14317	0.55	1	// PGSC0003DMG400028621 // PGSC0003DMG400018258 // PGSC0003DMG400030628 // PGSC0003DMG400005019 // PGSC0003DMG401006333 // PGSC0003DMG400009898 // PGSC0003DMG400020649 // PGSC0003DMG400004861 // PGSC0003DMG400025246 // PGSC0003DMG400030477 // PGSC0003DMG400017913 // PGSC0003DMG400001808 // PGSC0003DMG400001119 // PGSC0003DMG400015245 // PGSC0003DMG400013268 // PGSC0003DMG400028842 // PGSC0003DMG4…
GO:0043232	C	intracellular non-membrane-bounded organelle	24	499	551	14317	0.16	1	// PGSC0003DMG400000158 // PGSC0003DMG400001128 // PGSC0003DMG400027045 // PGSC0003DMG400001690 // PGSC0003DMG400025246 // PGSC0003DMG400000965 // PGSC0003DMG400008445 // PGSC0003DMG400030537 // PGSC0003DMG400017593 // PGSC0003DMG400019764 // PGSC0003DMG400017171 // PGSC0003DMG400001849 // PGSC0003DMG400002120 // PGSC0003DMG400020566 // PGSC0003DMG400019893 // PGSC0003DMG400001119 // PGSC0003DMG4…
GO:0016020	C	membrane	50	499	1656	14317	0.87	1	// PGSC0003DMG400012168 // PGSC0003DMG400011752 // PGSC0003DMG402000567 // PGSC0003DMG400005494 // PGSC0003DMG400018258 // PGSC0003DMG400030628 // PGSC0003DMG400005661 // PGSC0003DMG400016889 // PGSC0003DMG400008358 // PGSC0003DMG400025244 // PGSC0003DMG401011647 // PGSC0003DMG400000912 // PGSC0003DMG400002123 // PGSC0003DMG400010373 // PGSC0003DMG400030477 // PGSC0003DMG400014120 // PGSC0003DMG4…
GO:0043229	C	intracellular organelle	52	499	1315	14317	0.19	1	// PGSC0003DMG400027283 // PGSC0003DMG402034311 // PGSC0003DMG401008167 // PGSC0003DMG400000158 // PGSC0003DMG400022061 // PGSC0003DMG400028621 // PGSC0003DMG400001128 // PGSC0003DMG400017334 // PGSC0003DMG400001690 // PGSC0003DMG400025246 // PGSC0003DMG400000965 // PGSC0003DMG400018258 // PGSC0003DMG400006506 // PGSC0003DMG400030628 // PGSC0003DMG400004861 // PGSC0003DMG400009898 // PGSC0003DMG4…
GO:0005622	C	intracellular	62	499	1711	14317	0.4	1	// PGSC0003DMG401024510 // PGSC0003DMG400027283 // PGSC0003DMG400002922 // PGSC0003DMG401008167 // PGSC0003DMG400004021 // PGSC0003DMG400032557 // PGSC0003DMG400000158 // PGSC0003DMG400022061 // PGSC0003DMG400028621 // PGSC0003DMG400001128 // PGSC0003DMG400017334 // PGSC0003DMG400024638 // PGSC0003DMG400001690 // PGSC0003DMG400025246 // PGSC0003DMG400000965 // PGSC0003DMG400018258 // PGSC0003DMG4…
GO:0043227	C	membrane-bounded organelle	28	499	819	14317	0.57	1	// PGSC0003DMG400027283 // PGSC0003DMG402034311 // PGSC0003DMG401008167 // PGSC0003DMG400022061 // PGSC0003DMG400028621 // PGSC0003DMG400017334 // PGSC0003DMG400018258 // PGSC0003DMG400006506 // PGSC0003DMG400030628 // PGSC0003DMG400009898 // PGSC0003DMG400004861 // PGSC0003DMG400031307 // PGSC0003DMG400030477 // PGSC0003DMG400011168 // PGSC0003DMG400033570 // PGSC0003DMG400020649 // PGSC0003DMG4…
GO:0044464	C	cell part	62	499	1834	14317	0.62	1	// PGSC0003DMG401024510 // PGSC0003DMG400027283 // PGSC0003DMG400002922 // PGSC0003DMG401008167 // PGSC0003DMG400004021 // PGSC0003DMG400032557 // PGSC0003DMG400000158 // PGSC0003DMG400022061 // PGSC0003DMG400028621 // PGSC0003DMG400001128 // PGSC0003DMG400017334 // PGSC0003DMG400024638 // PGSC0003DMG400001690 // PGSC0003DMG400025246 // PGSC0003DMG400000965 // PGSC0003DMG400018258 // PGSC0003DMG4…
GO:0031224	C	intrinsic component of membrane	19	499	771	14317	0.96	1	// PGSC0003DMG400020321 // PGSC0003DMG400023791 // PGSC0003DMG400013649 // PGSC0003DMG400005019 // PGSC0003DMG400031832 // PGSC0003DMG400000912 // PGSC0003DMG400025244 // PGSC0003DMG400018768 // PGSC0003DMG400022061 // PGSC0003DMG401010374 // PGSC0003DMG400012168 // PGSC0003DMG400002852 // PGSC0003DMG400010825 // PGSC0003DMG400030134 // PGSC0003DMG400007294 // PGSC0003DMG400007295 // PGSC0003DMG4…
GO:0016021	C	integral component of membrane	19	499	759	14317	0.95	1	// PGSC0003DMG400020321 // PGSC0003DMG400023791 // PGSC0003DMG400013649 // PGSC0003DMG400005019 // PGSC0003DMG400031832 // PGSC0003DMG400000912 // PGSC0003DMG400025244 // PGSC0003DMG400018768 // PGSC0003DMG400022061 // PGSC0003DMG401010374 // PGSC0003DMG400012168 // PGSC0003DMG400002852 // PGSC0003DMG400010825 // PGSC0003DMG400030134 // PGSC0003DMG400007294 // PGSC0003DMG400007295 // PGSC0003DMG4…
GO:0005623	C	cell	62	499	1834	14317	0.62	1	// PGSC0003DMG401024510 // PGSC0003DMG400027283 // PGSC0003DMG400002922 // PGSC0003DMG401008167 // PGSC0003DMG400004021 // PGSC0003DMG400032557 // PGSC0003DMG400000158 // PGSC0003DMG400022061 // PGSC0003DMG400028621 // PGSC0003DMG400001128 // PGSC0003DMG400017334 // PGSC0003DMG400024638 // PGSC0003DMG400001690 // PGSC0003DMG400025246 // PGSC0003DMG400000965 // PGSC0003DMG400018258 // PGSC0003DMG4…
GO:0043228	C	non-membrane-bounded organelle	24	499	551	14317	0.16	1	// PGSC0003DMG400000158 // PGSC0003DMG400001128 // PGSC0003DMG400027045 // PGSC0003DMG400001690 // PGSC0003DMG400025246 // PGSC0003DMG400000965 // PGSC0003DMG400008445 // PGSC0003DMG400030537 // PGSC0003DMG400017593 // PGSC0003DMG400019764 // PGSC0003DMG400017171 // PGSC0003DMG400001849 // PGSC0003DMG400002120 // PGSC0003DMG400020566 // PGSC0003DMG400019893 // PGSC0003DMG400001119 // PGSC0003DMG4…
GO:0044425	C	membrane part	30	499	955	14317	0.74	1	// PGSC0003DMG400012168 // PGSC0003DMG400016889 // PGSC0003DMG400018258 // PGSC0003DMG400030628 // PGSC0003DMG400009898 // PGSC0003DMG400025244 // PGSC0003DMG401011647 // PGSC0003DMG400000912 // PGSC0003DMG400030477 // PGSC0003DMG400013438 // PGSC0003DMG400001808 // PGSC0003DMG400023791 // PGSC0003DMG400031832 // PGSC0003DMG400020649 // PGSC0003DMG400003766 // PGSC0003DMG400010825 // PGSC0003DMG4…
GO:0005634	C	nucleus	10	499	551	14317	0.99	1	// PGSC0003DMG400007887 // PGSC0003DMG401008167 // PGSC0003DMG400033570 // PGSC0003DMG401027812 // PGSC0003DMG400004861 // PGSC0003DMG400031307 // PGSC0003DMG400017334 // PGSC0003DMG400002392 // PGSC0003DMG400027283 // PGSC0003DMG400018674
GO:0044446	C	intracellular organelle part	17	499	491	14317	0.55	1	// PGSC0003DMG400028621 // PGSC0003DMG400018258 // PGSC0003DMG400030628 // PGSC0003DMG400005019 // PGSC0003DMG401006333 // PGSC0003DMG400009898 // PGSC0003DMG400020649 // PGSC0003DMG400004861 // PGSC0003DMG400025246 // PGSC0003DMG400030477 // PGSC0003DMG400017913 // PGSC0003DMG400001808 // PGSC0003DMG400001119 // PGSC0003DMG400015245 // PGSC0003DMG400013268 // PGSC0003DMG400028842 // PGSC0003DMG4…
GO:0044424	C	intracellular part	62	499	1639	14317	0.27	1	// PGSC0003DMG401024510 // PGSC0003DMG400027283 // PGSC0003DMG400002922 // PGSC0003DMG401008167 // PGSC0003DMG400004021 // PGSC0003DMG400032557 // PGSC0003DMG400000158 // PGSC0003DMG400022061 // PGSC0003DMG400028621 // PGSC0003DMG400001128 // PGSC0003DMG400017334 // PGSC0003DMG400024638 // PGSC0003DMG400001690 // PGSC0003DMG400025246 // PGSC0003DMG400000965 // PGSC0003DMG400018258 // PGSC0003DMG4…
GO:0043226	C	organelle	52	499	1315	14317	0.19	1	// PGSC0003DMG400027283 // PGSC0003DMG402034311 // PGSC0003DMG401008167 // PGSC0003DMG400000158 // PGSC0003DMG400022061 // PGSC0003DMG400028621 // PGSC0003DMG400001128 // PGSC0003DMG400017334 // PGSC0003DMG400001690 // PGSC0003DMG400025246 // PGSC0003DMG400000965 // PGSC0003DMG400018258 // PGSC0003DMG400006506 // PGSC0003DMG400030628 // PGSC0003DMG400004861 // PGSC0003DMG400009898 // PGSC0003DMG4…

## Sheet: wildtype 120
GO_acc	term_type	Term	queryitem	querytotal	bgitem	bgtotal	pvalue	FDR	entries
GO:0008324	F	cation transmembrane transporter activity	6	79	179	14317	0.00053	0.019	// PGSC0003DMG400002151 // PGSC0003DMG400017913 // PGSC0003DMG400026508 // PGSC0003DMG402030815 // PGSC0003DMG400010373 // PGSC0003DMG400020829
GO:0015075	F	ion transmembrane transporter activity	7	79	249	14317	0.0005	0.019	// PGSC0003DMG400009469 // PGSC0003DMG400002151 // PGSC0003DMG400017913 // PGSC0003DMG400026508 // PGSC0003DMG402030815 // PGSC0003DMG400010373 // PGSC0003DMG400020829
GO:0022890	F	inorganic cation transmembrane transporter activity	6	79	152	14317	0.00023	0.019	// PGSC0003DMG400002151 // PGSC0003DMG400017913 // PGSC0003DMG400026508 // PGSC0003DMG402030815 // PGSC0003DMG400010373 // PGSC0003DMG400020829
GO:0022891	F	substrate-specific transmembrane transporter activity	7	79	279	14317	0.00097	0.024	// PGSC0003DMG400009469 // PGSC0003DMG400002151 // PGSC0003DMG400017913 // PGSC0003DMG400026508 // PGSC0003DMG402030815 // PGSC0003DMG400010373 // PGSC0003DMG400020829
GO:0004553	F	hydrolase activity, hydrolyzing O-glycosyl compounds	7	79	287	14317	0.0011	0.024	// PGSC0003DMG400020017 // PGSC0003DMG400029830 // PGSC0003DMG400040260 // PGSC0003DMG400010490 // PGSC0003DMG400001528 // PGSC0003DMG401010492 // PGSC0003DMG402001531
GO:0016798	F	hydrolase activity, acting on glycosyl bonds	7	79	303	14317	0.0015	0.027	// PGSC0003DMG400020017 // PGSC0003DMG400029830 // PGSC0003DMG400040260 // PGSC0003DMG400010490 // PGSC0003DMG400001528 // PGSC0003DMG401010492 // PGSC0003DMG402001531
GO:0022892	F	substrate-specific transporter activity	7	79	320	14317	0.0021	0.031	// PGSC0003DMG400009469 // PGSC0003DMG400002151 // PGSC0003DMG400017913 // PGSC0003DMG400026508 // PGSC0003DMG402030815 // PGSC0003DMG400010373 // PGSC0003DMG400020829
GO:0048037	F	cofactor binding	7	79	335	14317	0.0027	0.035	// PGSC0003DMG400021142 // PGSC0003DMG400007059 // PGSC0003DMG400030082 // PGSC0003DMG400022929 // PGSC0003DMG400006270 // PGSC0003DMG400033906 // PGSC0003DMG400021109
GO:0050662	F	coenzyme binding	5	79	224	14317	0.0085	0.099	// PGSC0003DMG400006270 // PGSC0003DMG400021142 // PGSC0003DMG400007059 // PGSC0003DMG400021109 // PGSC0003DMG400033906
GO:0016491	F	oxidoreductase activity	16	79	1555	14317	0.01	0.11	// PGSC0003DMG400021383 // PGSC0003DMG400021142 // PGSC0003DMG400007059 // PGSC0003DMG401030815 // PGSC0003DMG401025083 // PGSC0003DMG400006854 // PGSC0003DMG400013696 // PGSC0003DMG400022341 // PGSC0003DMG400005815 // PGSC0003DMG400030082 // PGSC0003DMG402003479 // PGSC0003DMG400011750 // PGSC0003DMG400001149 // PGSC0003DMG400021109 // PGSC0003DMG402030815 // PGSC0003DMG400017913
GO:0005215	F	transporter activity	9	79	720	14317	0.018	0.17	// PGSC0003DMG400009704 // PGSC0003DMG400009469 // PGSC0003DMG400002151 // PGSC0003DMG400017913 // PGSC0003DMG401015590 // PGSC0003DMG400026508 // PGSC0003DMG402030815 // PGSC0003DMG400010373 // PGSC0003DMG400020829
GO:0022857	F	transmembrane transporter activity	7	79	514	14317	0.024	0.21	// PGSC0003DMG400009469 // PGSC0003DMG400002151 // PGSC0003DMG400017913 // PGSC0003DMG400026508 // PGSC0003DMG402030815 // PGSC0003DMG400010373 // PGSC0003DMG400020829
GO:0016758	F	transferase activity, transferring hexosyl groups	6	79	467	14317	0.045	0.37	// PGSC0003DMG400011031 // PGSC0003DMG400011030 // PGSC0003DMG400005960 // PGSC0003DMG400011029 // PGSC0003DMG400011752 // PGSC0003DMG400011740
GO:0016757	F	transferase activity, transferring glycosyl groups	6	79	537	14317	0.077	0.51	// PGSC0003DMG400011031 // PGSC0003DMG400011030 // PGSC0003DMG400005960 // PGSC0003DMG400011029 // PGSC0003DMG400011752 // PGSC0003DMG400011740
GO:0020037	F	heme binding	6	79	531	14317	0.074	0.51	// PGSC0003DMG401025083 // PGSC0003DMG400013696 // PGSC0003DMG400022341 // PGSC0003DMG400005815 // PGSC0003DMG400001149 // PGSC0003DMG400011750
GO:0046906	F	tetrapyrrole binding	6	79	535	14317	0.076	0.51	// PGSC0003DMG401025083 // PGSC0003DMG400013696 // PGSC0003DMG400022341 // PGSC0003DMG400005815 // PGSC0003DMG400001149 // PGSC0003DMG400011750
GO:0043167	F	ion binding	14	79	1709	14317	0.085	0.52	// PGSC0003DMG400021720 // PGSC0003DMG400030082 // PGSC0003DMG401030815 // PGSC0003DMG400021683 // PGSC0003DMG400005815 // PGSC0003DMG400018414 // PGSC0003DMG400001149 // PGSC0003DMG400018066 // PGSC0003DMG400022929 // PGSC0003DMG400013696 // PGSC0003DMG400001948 // PGSC0003DMG400006270 // PGSC0003DMG400017714 // PGSC0003DMG400011750
GO:0003824	F	catalytic activity	42	79	6460	14317	0.094	0.55	// PGSC0003DMG400015607 // PGSC0003DMG402021713 // PGSC0003DMG402003479 // PGSC0003DMG400021383 // PGSC0003DMG400017913 // PGSC0003DMG400013696 // PGSC0003DMG400011750 // PGSC0003DMG402001531 // PGSC0003DMG400011752 // PGSC0003DMG400004100 // PGSC0003DMG400005960 // PGSC0003DMG400021109 // PGSC0003DMG400021142 // PGSC0003DMG400029830 // PGSC0003DMG400012951 // PGSC0003DMG401025083 // PGSC0003DMG4…
GO:0043169	F	cation binding	13	79	1614	14317	0.11	0.55	// PGSC0003DMG400021720 // PGSC0003DMG400030082 // PGSC0003DMG401030815 // PGSC0003DMG400021683 // PGSC0003DMG400005815 // PGSC0003DMG400018414 // PGSC0003DMG400001149 // PGSC0003DMG400018066 // PGSC0003DMG400013696 // PGSC0003DMG400001948 // PGSC0003DMG400006270 // PGSC0003DMG400017714 // PGSC0003DMG400011750
GO:0046872	F	metal ion binding	13	79	1609	14317	0.1	0.55	// PGSC0003DMG400021720 // PGSC0003DMG400030082 // PGSC0003DMG401030815 // PGSC0003DMG400021683 // PGSC0003DMG400005815 // PGSC0003DMG400018414 // PGSC0003DMG400001149 // PGSC0003DMG400018066 // PGSC0003DMG400013696 // PGSC0003DMG400001948 // PGSC0003DMG400006270 // PGSC0003DMG400017714 // PGSC0003DMG400011750
GO:0055114	P	oxidation-reduction process	14	79	1379	14317	0.018	0.77	// PGSC0003DMG400021383 // PGSC0003DMG400021142 // PGSC0003DMG400007059 // PGSC0003DMG401030815 // PGSC0003DMG401025083 // PGSC0003DMG400006854 // PGSC0003DMG400013696 // PGSC0003DMG400022341 // PGSC0003DMG400005815 // PGSC0003DMG400030082 // PGSC0003DMG402003479 // PGSC0003DMG400011750 // PGSC0003DMG400001149 // PGSC0003DMG400021109
GO:0005975	P	carbohydrate metabolic process	7	79	495	14317	0.02	0.77	// PGSC0003DMG400020017 // PGSC0003DMG400029830 // PGSC0003DMG400040260 // PGSC0003DMG402028027 // PGSC0003DMG400010490 // PGSC0003DMG401010492 // PGSC0003DMG400011752
GO:0006950	P	response to stress	6	79	384	14317	0.02	0.77	// PGSC0003DMG401025083 // PGSC0003DMG400003574 // PGSC0003DMG402001494 // PGSC0003DMG400022341 // PGSC0003DMG400001550 // PGSC0003DMG400019435
GO:0006811	P	ion transport	5	79	319	14317	0.033	0.94	// PGSC0003DMG400002151 // PGSC0003DMG400020829 // PGSC0003DMG400010373 // PGSC0003DMG400009469 // PGSC0003DMG400026508
GO:1901564	P	organonitrogen compound metabolic process	6	79	777	14317	0.26	1	// PGSC0003DMG400033875 // PGSC0003DMG400030082 // PGSC0003DMG400001528 // PGSC0003DMG400002120 // PGSC0003DMG402001531 // PGSC0003DMG400026508
GO:0044249	P	cellular biosynthetic process	6	79	1858	14317	0.95	1	// PGSC0003DMG400004916 // PGSC0003DMG400033875 // PGSC0003DMG400013255 // PGSC0003DMG400002120 // PGSC0003DMG400011752 // PGSC0003DMG400026508
GO:0034641	P	cellular nitrogen compound metabolic process	5	79	2033	14317	0.99	1	// PGSC0003DMG400033875 // PGSC0003DMG400004916 // PGSC0003DMG400026508 // PGSC0003DMG400013255 // PGSC0003DMG400002120
GO:0006807	P	nitrogen compound metabolic process	8	79	2173	14317	0.93	1	// PGSC0003DMG400004916 // PGSC0003DMG400033875 // PGSC0003DMG400030082 // PGSC0003DMG400001528 // PGSC0003DMG400013255 // PGSC0003DMG400002120 // PGSC0003DMG402001531 // PGSC0003DMG400026508
GO:0034645	P	cellular macromolecule biosynthetic process	5	79	1494	14317	0.92	1	// PGSC0003DMG400033875 // PGSC0003DMG400011752 // PGSC0003DMG400004916 // PGSC0003DMG400013255 // PGSC0003DMG400002120
GO:0044699	P	single-organism process	18	79	3141	14317	0.47	1	// PGSC0003DMG400021383 // PGSC0003DMG400021142 // PGSC0003DMG400007059 // PGSC0003DMG400009469 // PGSC0003DMG402003479 // PGSC0003DMG400006854 // PGSC0003DMG400013696 // PGSC0003DMG400011750 // PGSC0003DMG400005815 // PGSC0003DMG400030082 // PGSC0003DMG401030815 // PGSC0003DMG401025083 // PGSC0003DMG400021407 // PGSC0003DMG400001149 // PGSC0003DMG400011752 // PGSC0003DMG400021109 // PGSC0003DMG4…
GO:0044267	P	cellular protein metabolic process	5	79	1891	14317	0.98	1	// PGSC0003DMG400033875 // PGSC0003DMG400007819 // PGSC0003DMG400010411 // PGSC0003DMG400012951 // PGSC0003DMG400002120
GO:0044710	P	single-organism metabolic process	16	79	2149	14317	0.13	1	// PGSC0003DMG400021383 // PGSC0003DMG400021142 // PGSC0003DMG400007059 // PGSC0003DMG401030815 // PGSC0003DMG402003479 // PGSC0003DMG400006854 // PGSC0003DMG400013696 // PGSC0003DMG400022341 // PGSC0003DMG400005815 // PGSC0003DMG400030082 // PGSC0003DMG401025083 // PGSC0003DMG400011750 // PGSC0003DMG400001149 // PGSC0003DMG400011752 // PGSC0003DMG400021109 // PGSC0003DMG400026508
GO:0044260	P	cellular macromolecule metabolic process	10	79	3280	14317	0.99	1	// PGSC0003DMG400007819 // PGSC0003DMG400004916 // PGSC0003DMG400012951 // PGSC0003DMG400033875 // PGSC0003DMG400013255 // PGSC0003DMG400001528 // PGSC0003DMG400002120 // PGSC0003DMG402001531 // PGSC0003DMG400011752 // PGSC0003DMG400010411
GO:0055085	P	transmembrane transport	6	79	618	14317	0.13	1	// PGSC0003DMG400009469 // PGSC0003DMG400002151 // PGSC0003DMG400018678 // PGSC0003DMG400026508 // PGSC0003DMG400010373 // PGSC0003DMG400020829
GO:0071704	P	organic substance metabolic process	19	79	4864	14317	0.98	1	// PGSC0003DMG400007819 // PGSC0003DMG400004916 // PGSC0003DMG400030082 // PGSC0003DMG400020017 // PGSC0003DMG400040260 // PGSC0003DMG400029830 // PGSC0003DMG400033875 // PGSC0003DMG400007059 // PGSC0003DMG400010411 // PGSC0003DMG402028027 // PGSC0003DMG400010490 // PGSC0003DMG400013255 // PGSC0003DMG401010492 // PGSC0003DMG400001528 // PGSC0003DMG400012951 // PGSC0003DMG400002120 // PGSC0003DMG4…
GO:0006810	P	transport	8	79	1130	14317	0.29	1	// PGSC0003DMG400003507 // PGSC0003DMG400009469 // PGSC0003DMG400002151 // PGSC0003DMG400018678 // PGSC0003DMG401015590 // PGSC0003DMG400026508 // PGSC0003DMG400010373 // PGSC0003DMG400020829
GO:1901576	P	organic substance biosynthetic process	7	79	1890	14317	0.91	1	// PGSC0003DMG400004916 // PGSC0003DMG400007059 // PGSC0003DMG400033875 // PGSC0003DMG400013255 // PGSC0003DMG400002120 // PGSC0003DMG400011752 // PGSC0003DMG400026508
GO:0009987	P	cellular process	12	79	4999	14317	1	1	// PGSC0003DMG400007819 // PGSC0003DMG400004916 // PGSC0003DMG400012951 // PGSC0003DMG400033875 // PGSC0003DMG400010411 // PGSC0003DMG400013255 // PGSC0003DMG400001528 // PGSC0003DMG400000783 // PGSC0003DMG400002120 // PGSC0003DMG400011752 // PGSC0003DMG402001531 // PGSC0003DMG400026508
GO:0009058	P	biosynthetic process	8	79	1992	14317	0.87	1	// PGSC0003DMG400004916 // PGSC0003DMG400007059 // PGSC0003DMG400033875 // PGSC0003DMG400022929 // PGSC0003DMG400013255 // PGSC0003DMG400002120 // PGSC0003DMG400011752 // PGSC0003DMG400026508
GO:0009059	P	macromolecule biosynthetic process	5	79	1496	14317	0.93	1	// PGSC0003DMG400033875 // PGSC0003DMG400011752 // PGSC0003DMG400004916 // PGSC0003DMG400013255 // PGSC0003DMG400002120
GO:0008152	P	metabolic process	41	79	6832	14317	0.26	1	// PGSC0003DMG400015607 // PGSC0003DMG402021713 // PGSC0003DMG402003479 // PGSC0003DMG402028027 // PGSC0003DMG400013696 // PGSC0003DMG400013255 // PGSC0003DMG400011750 // PGSC0003DMG402001531 // PGSC0003DMG400011752 // PGSC0003DMG400004100 // PGSC0003DMG400005960 // PGSC0003DMG400021109 // PGSC0003DMG400021142 // PGSC0003DMG400029830 // PGSC0003DMG400012951 // PGSC0003DMG400033875 // PGSC0003DMG4…
GO:0044271	P	cellular nitrogen compound biosynthetic process	5	79	1499	14317	0.93	1	// PGSC0003DMG400033875 // PGSC0003DMG400004916 // PGSC0003DMG400026508 // PGSC0003DMG400013255 // PGSC0003DMG400002120
GO:0051234	P	establishment of localization	8	79	1135	14317	0.29	1	// PGSC0003DMG400003507 // PGSC0003DMG400009469 // PGSC0003DMG400002151 // PGSC0003DMG400018678 // PGSC0003DMG401015590 // PGSC0003DMG400026508 // PGSC0003DMG400010373 // PGSC0003DMG400020829
GO:0051179	P	localization	8	79	1142	14317	0.3	1	// PGSC0003DMG400003507 // PGSC0003DMG400009469 // PGSC0003DMG400002151 // PGSC0003DMG400018678 // PGSC0003DMG401015590 // PGSC0003DMG400026508 // PGSC0003DMG400010373 // PGSC0003DMG400020829
GO:0044238	P	primary metabolic process	16	79	4629	14317	0.99	1	// PGSC0003DMG400007819 // PGSC0003DMG400004916 // PGSC0003DMG400020017 // PGSC0003DMG400040260 // PGSC0003DMG400029830 // PGSC0003DMG400033875 // PGSC0003DMG400007059 // PGSC0003DMG402028027 // PGSC0003DMG400010490 // PGSC0003DMG400013255 // PGSC0003DMG401010492 // PGSC0003DMG400010411 // PGSC0003DMG400002120 // PGSC0003DMG400011752 // PGSC0003DMG400012951 // PGSC0003DMG400026508
GO:0019538	P	protein metabolic process	5	79	2295	14317	1	1	// PGSC0003DMG400033875 // PGSC0003DMG400007819 // PGSC0003DMG400010411 // PGSC0003DMG400012951 // PGSC0003DMG400002120
GO:0050896	P	response to stimulus	9	79	886	14317	0.056	1	// PGSC0003DMG401025083 // PGSC0003DMG400003574 // PGSC0003DMG402001494 // PGSC0003DMG400022341 // PGSC0003DMG400001550 // PGSC0003DMG400019435 // PGSC0003DMG400036633 // PGSC0003DMG400016570 // PGSC0003DMG400016559
GO:0044237	P	cellular metabolic process	11	79	4105	14317	1	1	// PGSC0003DMG400007819 // PGSC0003DMG400004916 // PGSC0003DMG400012951 // PGSC0003DMG400033875 // PGSC0003DMG400010411 // PGSC0003DMG400013255 // PGSC0003DMG400001528 // PGSC0003DMG400002120 // PGSC0003DMG402001531 // PGSC0003DMG400011752 // PGSC0003DMG400026508
GO:0043170	P	macromolecule metabolic process	10	79	3714	14317	1	1	// PGSC0003DMG400007819 // PGSC0003DMG400004916 // PGSC0003DMG400012951 // PGSC0003DMG400033875 // PGSC0003DMG400013255 // PGSC0003DMG400001528 // PGSC0003DMG400002120 // PGSC0003DMG402001531 // PGSC0003DMG400011752 // PGSC0003DMG400010411
GO:0005488	F	binding	34	79	7134	14317	0.91	1	// PGSC0003DMG400021720 // PGSC0003DMG401016141 // PGSC0003DMG400021407 // PGSC0003DMG400030082 // PGSC0003DMG400013696 // PGSC0003DMG400017535 // PGSC0003DMG400019435 // PGSC0003DMG400011750 // PGSC0003DMG400004916 // PGSC0003DMG400021142 // PGSC0003DMG400012951 // PGSC0003DMG400033875 // PGSC0003DMG400011610 // PGSC0003DMG400021319 // PGSC0003DMG400018066 // PGSC0003DMG400022929 // PGSC0003DMG4…
GO:1901363	F	heterocyclic compound binding	14	79	4088	14317	0.99	1	// PGSC0003DMG400004916 // PGSC0003DMG400021142 // PGSC0003DMG400023260 // PGSC0003DMG400005815 // PGSC0003DMG400033875 // PGSC0003DMG401025083 // PGSC0003DMG400013696 // PGSC0003DMG400022341 // PGSC0003DMG400006270 // PGSC0003DMG400010411 // PGSC0003DMG400001149 // PGSC0003DMG400011750 // PGSC0003DMG400021109 // PGSC0003DMG400027473
GO:0016740	F	transferase activity	8	79	2559	14317	0.98	1	// PGSC0003DMG400011031 // PGSC0003DMG400011030 // PGSC0003DMG400005960 // PGSC0003DMG400012951 // PGSC0003DMG400011029 // PGSC0003DMG400010411 // PGSC0003DMG400011752 // PGSC0003DMG400011740
GO:0016787	F	hydrolase activity	12	79	1777	14317	0.27	1	// PGSC0003DMG400040260 // PGSC0003DMG400007819 // PGSC0003DMG400020017 // PGSC0003DMG400015607 // PGSC0003DMG400029830 // PGSC0003DMG400010490 // PGSC0003DMG402016495 // PGSC0003DMG400001528 // PGSC0003DMG401010492 // PGSC0003DMG402001531 // PGSC0003DMG400027473 // PGSC0003DMG400026508
GO:0046914	F	transition metal ion binding	7	79	1208	14317	0.5	1	// PGSC0003DMG401030815 // PGSC0003DMG400018414 // PGSC0003DMG400001149 // PGSC0003DMG400030082 // PGSC0003DMG400013696 // PGSC0003DMG400005815 // PGSC0003DMG400011750
GO:0097159	F	organic cyclic compound binding	14	79	4088	14317	0.99	1	// PGSC0003DMG400004916 // PGSC0003DMG400021142 // PGSC0003DMG400023260 // PGSC0003DMG400005815 // PGSC0003DMG400033875 // PGSC0003DMG401025083 // PGSC0003DMG400013696 // PGSC0003DMG400022341 // PGSC0003DMG400006270 // PGSC0003DMG400010411 // PGSC0003DMG400001149 // PGSC0003DMG400011750 // PGSC0003DMG400021109 // PGSC0003DMG400027473
GO:0005515	F	protein binding	7	79	2570	14317	0.99	1	// PGSC0003DMG400021247 // PGSC0003DMG401016141 // PGSC0003DMG400012951 // PGSC0003DMG400011610 // PGSC0003DMG400021319 // PGSC0003DMG400017535 // PGSC0003DMG400021407
GO:0043229	C	intracellular organelle	5	79	1315	14317	0.86	1	// PGSC0003DMG400026508 // PGSC0003DMG400017913 // PGSC0003DMG402030815 // PGSC0003DMG400023260 // PGSC0003DMG400002120
GO:0043226	C	organelle	5	79	1315	14317	0.86	1	// PGSC0003DMG400026508 // PGSC0003DMG400017913 // PGSC0003DMG402030815 // PGSC0003DMG400023260 // PGSC0003DMG400002120
GO:0005623	C	cell	6	79	1834	14317	0.95	1	// PGSC0003DMG400023260 // PGSC0003DMG400012951 // PGSC0003DMG400017913 // PGSC0003DMG400002120 // PGSC0003DMG402030815 // PGSC0003DMG400026508
GO:0016020	C	membrane	12	79	1656	14317	0.2	1	// PGSC0003DMG400018678 // PGSC0003DMG400009704 // PGSC0003DMG400009469 // PGSC0003DMG400002151 // PGSC0003DMG400003574 // PGSC0003DMG400005931 // PGSC0003DMG400017913 // PGSC0003DMG401015590 // PGSC0003DMG400011752 // PGSC0003DMG400026508 // PGSC0003DMG400010373 // PGSC0003DMG400020829
GO:0044425	C	membrane part	6	79	955	14317	0.43	1	// PGSC0003DMG400009704 // PGSC0003DMG400003574 // PGSC0003DMG400018678 // PGSC0003DMG400017913 // PGSC0003DMG400026508 // PGSC0003DMG400020829
GO:0044464	C	cell part	6	79	1834	14317	0.95	1	// PGSC0003DMG400023260 // PGSC0003DMG400012951 // PGSC0003DMG400017913 // PGSC0003DMG400002120 // PGSC0003DMG402030815 // PGSC0003DMG400026508
GO:0044424	C	intracellular part	6	79	1639	14317	0.9	1	// PGSC0003DMG400023260 // PGSC0003DMG400012951 // PGSC0003DMG400017913 // PGSC0003DMG400002120 // PGSC0003DMG402030815 // PGSC0003DMG400026508
GO:0005622	C	intracellular	6	79	1711	14317	0.92	1	// PGSC0003DMG400023260 // PGSC0003DMG400012951 // PGSC0003DMG400017913 // PGSC0003DMG400002120 // PGSC0003DMG402030815 // PGSC0003DMG400026508
